# Supplementary material for: A bulk segregant transcriptome analysis reveals metabolic and cellular processes associated with Orange allelic variation and fruit β-carotene accumulation in melon fruit
Source: BMC Plant Biol. 2015 Nov 9;15:274. doi: 10.1186/s12870-015-0661-8 (PMC4640158; doi:10.1186/s12870-015-0661-8)
Supplement: Additional file 2: — Table S1. List of primers. (XLSX 12 kb) [file 12870_2015_661_MOESM2_ESM.xlsx]

## Sheet: Sheet1
Table S1: List of primers
ID	Forword primer	Reverse primer
APR-1	TAGGAAGGTGGCTTGTATTGGT	ATTTCAGTTCGGTGGTGGTAAC
Cyclophilyn	GATGGAGCTCT ACGCCGATGTC	CCTCCCTGGCACAT GAAATTAG
CmOr_DNA marker	GTATCATAGAGGGACCGG	CCCAATGCAGCTAAGTCAA
CmOr_qRT-PCR	AGAGAACCTGAAGCTGTACTA	TTGACTTAGCTGCATTGGG
MELO3C009122	TGGACAAGATGGAGGAGTTCGTTAG	CGACGACAAGATTATGACCACTGATG
MELO3C013007	TTTCCCTCAGTACAAGCCAGAAGA	TTCTTTCCACGGATAACAGCTCCA
MELO3C018862	GCCGCACCACCTCCTAAAGC	CCAATCCTACACCGTTTCTCGCA
MELO3C005487	TTGGATGAGACGGTGGAGGG	CAGAAATGCCGAGAGAAGGTAATG
MELO3C018972	CCTCCATCACCACCACCAGAAG	CTAACGCTTGCCGCTCCATTTC
MELO3C005502	TACGAGACGGCGGAGGATGC	CGGCGGACCCAACTTTCTTTCTT
MELO3C007935	GTGCCCAGTAAACAACAAGGTAAA	GTTGGTCTTAGGAAAGTTGAGCAGA
MELO3C023987	TTTCATCACTCCCATTCCTCACATT	CACCTCAAAGTTCCCATTTGCTAGA
MELO3C005636	AGAGGAGTGGCTCAAGATTTACAAC	AGGCACATCAGAAGAAGATAGAGCA
MELO3C016124	AGTGAGTTCAGGTAGAATCCCAGAG	CGGTGAATCGACATCCTTTGTTTAC
MELO3C013699	AAATCCCAAGGCTAAAGACCACAG	GGTGCCCTCAAACCCATCCAT
MELO3C008287	ACAGGGTGAAGGAGGGATGAATAAT	AAACCAAGCATCATAAACAGAGCCA
MELO3C026359	TTCGTAACCTCCGTGTTCTCTCTTT	CTAGTGAGTGTCGGTGGGATGATTC
MELO3C025324	GACCCTCTAAATCAAACCGCCAAC	GTATCCAGCAATGTCGCCGTG
MELO3C015571	TATGGCTGGCTGAAATGGCTC	TCAAAGAGACGAGGAGGAAGAGAA
MELO3C002483	CCCAGGCTCTTATCGTCAACAT	TTCGTCACAACTCTATGCTCTACAC
MELO3C006079	GCCAATGTCTCTGTCTCCAATCCT	GCAATAACTCTGCCGTCGCTT
MELO3C007935	CTGCTCAACTTTCCTAAGACCAACA	ACAATTCTTCCTGATCTCCTGACCT
MELO3C003015	CCTCCAACAACTCCACAATCACATC	CCTGTCTCGCTCGTTTATCTCGT
MELO3C004455	TTTCCACCAGCCCACCAGTC	ATGGCGAGTTTCTGACCCACA
MELO3C008331	ACAATCTTCCAATGCTCCAGTCAAA	TACTCCTCTGTATCGTCGTCTTCTC
MELO3C023644	GTCCATATCGTTTACGTGGAGAAGC	ACTGCCGAGAACAGAAGTTAGGATT
MELO3C021914	GGTGTTGCTTGATGATACGAGAGAT	AACTGTCTGTGGGCAATATGTTTCT
MELO3C000141	GTGAATCGACATCAACTTTGCCATTAG	TGCTGGAATCTTTCTCCATTACCTT
MELO3C000130	TTTGCGAATCCCTACCGCTTATATT	AATAGAGGGCGACCATACTTGTTCAPRODUCT
MELO3C026600	CCTCTACCCTCGTCCATCATCATC	TAAGATCGTCGGGTTTGGGAGGAA
MELO3C020588	GGAGGAAATTAGGGCATCAATGGAG	AAATCTCAACAGACTTCACATCCGC
MELO3C002175	CAATTCGATGCGAGTACGATCTGC	GAACCAATTATCCACCGTCTCCAC
MELO3C004553	ACGTCGAAACCAAATCATCCATATCC	GAGAACTACTGGCTCCCAATCTTGA
