# Supplementary material for: A bulk segregant transcriptome analysis reveals metabolic and cellular processes associated with Orange allelic variation and fruit β-carotene accumulation in melon fruit
Source: BMC Plant Biol. 2015 Nov 9;15:274. doi: 10.1186/s12870-015-0661-8 (PMC4640158; doi:10.1186/s12870-015-0661-8)
Supplement: Additional file 3: Table S2. — SNP differentiating between bulks. *: same base as reference genome; SNP type: M, mismatch; I, insertion; D, deletion; AA change: SNP causes amino acid changes; for example, R108H means that SNP at CDS position 108 causes amino acid changes from R to H (“R” in green bulk to “H” in orange bulk). (XLSX 16 kb) [file 12870_2015_661_MOESM3_ESM.xlsx]

## Sheet: SNPs list
Table S2: SNP differentiating between bulks. *: same base as reference genome; SNP type: M, mismatch; I, insertion; D, deletion; AA change: SNP causes amino acid changes; for example, R108H means that SNP at CDS position 108 causes amino acid changes from R to H ("R" in green bulk to "H" in orange bulk)
chromosome	position	Ref base	orange coverage	orange base	green coverage	green base	SNP	SNP type	region	associated gene	AA Change
CM_Chr09	19248367	T	26	GGGGGG*GGGGGGGGGGGG*GGGGGG	20	********G*********G*	G->T	M	intergenic
CM_Chr09	19832546	A	17	A	10	GGGGGGG*GG	A->G	M	CDS	MELO3C005370	T321T
CM_Chr09	19993675	T	37	******************C*************CC***	39	CCCCCCCCCCCCCCCCCCCCCC*CCCCCCCCCC*CCCCC	T->C	M	intergenic
CM_Chr09	19993694	C	32	*************T*************TT***	31	TTTTTTTTTTT*TTTTTTTTTT*TTTTTTTT	C->T	M	intergenic
CM_Chr09	19998132	A	26	*****-********************	17	--------*-------*	2D	D	intron	MELO3C005388
CM_Chr09	19998133	A	26	*****-********************	17	--------*-------*	2D	D	intron	MELO3C005388
CM_Chr09	19998134	G	25	G	17	--------*-------*	2D	D	intron	MELO3C005388
CM_Chr09	20001122	T	20	T	11	AAA*AAAAAAA	T->A	M	CDS	MELO3C005388	S492S
CM_Chr09	20038335	T	85	CCCCCCCCCCCCCCC*CCCCCCCCCCCCCCCCCCCCCCCCCCCCCC*CCCCCCCCCCCCCCCCCCCC*C*CCCCCCCCCCCCCCC	35	***********************************	C->T	M	CDS	MELO3C005392	G59G
CM_Chr09	20077786	C	120	****************************T***********T*TT********T**********************T**********T**********************T*****T****	80	TTTTTTTTTTTTTTT*TTTTTTTTTTTTTTTTTTTTTTTTTTTTTTTTTT*TTTTTTTTTTTTTTTTTTTTTTTT*TTTT	C->T	M	intergenic
CM_Chr09	20549181	A	50	**************************************************	61	GGGGGGGGGGGGGGGGGGGGGGGGGGGGGGGGGGGGGGGGGGGGGGGGGGGGGGGGGGGGG	A->G	M	CDS	MELO3C005449	E100E	CmOr gene
CM_Chr09	20549204	G	10	G	16	AAAAAAAAAAAAAAAA	G->A	M	CDS	MELO3C005449	R108H
CM_Chr09	20552957	A	65	*****************************************************************	101	GGGGGGGGGGGGGGGGGGGGGGGGGGGGGGGGGGGGGGGGGGGGGGGGGGGGGGGGGGGGGGGGGGGGGGGGGGGGGGGGGGGGGGGGGGGGGGGGGGGGG	A->G	M	CDS	MELO3C005449	K129K
CM_Chr09	20552963	T	69	*********************************************************************	104	AAAAAAAAAAAAAAAAAAAAAAAAAAAAAAAAAAAAAAAAAAAAAAAAAAAAAAAAAAAAAAAAAAAAAAAAAAAAAAAAAAAAAAAAAAAAAAAAAAAAAAAA	T->A	M	CDS	MELO3C005449	A131A
CM_Chr09	20554514	A	88	*******************************G********************************************************	88	GGGGGGGGGGGGGGGGGGGGGGGGGGGGGGGGGGGGGGGGGGGGGGGGGGGGGGGGGGGGGGGGGGGGGGGGGGGGGGGGGGGGGGGG	A->G	M	CDS	MELO3C005449	L284L
CM_Chr09	20555254	G	152	********************************************************************************************************************************************************	205	AAAAAAAAAAAAAAAAAAAAAAAAAAAAAAAAAAAAAAAAAAAAAAAAAAAAAAAAAAAAAAAAAAAAAAAAAAAAAAAAAAAAAAAAAAAAAAAAAAAAAAAAAAAAAAAAAAAAAAAAAAAAAAAAAAAAAAAAAAAAAAAAAAAAAAAAAAAAAAAAAAAAAAAAAAAAAAAAAAAAAAAAAAAAAAAAAAAAAAAAAAAAA	G->A	M	CDS	MELO3C005449	T305T
CM_Chr09	20555398	G	35	***********************************	11	AAAAAAAAAA*	G->A	M	intergenic
CM_Chr09	20555464	C	26	C	14	TTTTTTTTTTTTTT	C->T	M	intergenic
CM_Chr09	20583748	T	50	**************************************************	46	CCCCCCCC*CCCCCCCCCCCCCCC*CCCCCCCCCC*CCCCCCCCCC	T->C	M	intergenic
CM_Chr09	20583763	C	39	***************************************	39	GGGGGGGGGG*GGGGGGGGGG*GGGGGGGGGGGGGGGGG	C->G	M	CDS	MELO3C005454	A287P
CM_Chr09	20583953	A	22	A	10	CCCCCCC*CC	A->C	M	intron	MELO3C005454
CM_Chr09	20585120	C	165	*********************************************************************************************************************************************************************	170	TTTTTTTTTTTTTTTTTTTTTTTTTTTTTTTTTTTTTTTTTTTTTTTTTTTT*TTTTTTTTTTTTTTTTTTATTTTTTTTTTTTT*TTTTTTTTTTTTTTTTTTTTTTTTTTTT*TTTTT*TTTTTTTTTTTTTTTTTTTTTTTTTTTTTTTTTTTTTTTTTTTTTTTTT	C->T	M	CDS	MELO3C005454	V158V
CM_Chr09	20586496	G	11	G	13	AA*AAAAAAAAAA	G->A	M	CDS	MELO3C005454	D61D
CM_Chr09	20586701	A	49	*************************************************	116	GGGGGGGGGGGGGGGGGGGGGGGGGGGGGGGGGGGGGGGGGGGGGGGGGGGGGGGGGGGGGGGGGGGGGGGGGGGGGGGGGGGGGGGGGGGGGGGGGGGGGGGGGGGGGGGGGGGG	A->G	M	CDS	MELO3C005454	S24P
CM_Chr09	20586702	C	49	*************************************************	115	TTTTTTTTTTTTTTTTTTTTTTTTTTTTTTTTTTTTTTTTTTTTTTTTTTTTTTTTTTTTTTTTTTTTTTTTTTTTTTTTTTTTTTTTTTTTTTTTTTTTTTTTTTTTTTTTTTT	C->T	M	CDS	MELO3C005454	S23S
CM_Chr09	20590096	C	18	C	26	GAAAAAAAAAAAAAAAAAAAAAAAAA	C->A	M	intergenic
CM_Chr09	20601326	A	13	A	12	GGGGGGGGGGGG	A->G	M	intergenic
CM_Chr09	20602648	A	28	****************************	67	GGGGGGGGGGGGGGGGGGGGGGGGGGGGGGGGGGGGGGGGGGGGGGGGGGGGGGGGGGGGGGGGGGG	A->G	M	CDS	MELO3C005456	L260L
CM_Chr09	20602678	A	24	A	51	GGGGGGGGGGGGGGGGGGGGGGGGGGGGGGGGGGGGGGGGGGGGGGGGGGG	A->G	M	CDS	MELO3C005456	D250D
CM_Chr09	20652835	C	29	*****************************	29	TTTTT*TTTTTTTTTTTTTTTTTTTTTTT	C->T	M	intergenic
CM_Chr09	20653176	A	227	*****************************************************************************************************G*****************************************************************************************************************************	252	GGGGGGGGGGGGGGGGGGGGG*GGGGGGGGGGGGGGGGGGGGGGGGGGGGGGGGGGGGGGGGGGGGGGGGGGGGGGGG*GGGGGGGGGG*GGGGGGGGGGGGGGGGGGG*GGGGG*GGGGGGGGGGGGGGGGGGGGGGGGGGGGGGGGGGGGGGGGGGGGGGGGGGGGGGGGGGGGGGGGGGGGGGGGGGGGGGGGGGG**GGGGGGGGGGGGGGGGGGGGGG*GGGGGGGGGGGGGGGGGGGGGGGCGGG*	A->G	M	CDS	MELO3C005464	S118S
CM_Chr09	20660143	T	38	**************************************	29	GGGGGGGGGGG*GGGGGGGGGGGGGGGGG	T->G	M	intergenic
CM_Chr09	20697103	G	99	***********************************************************A************************************T**	125	AAAAAAAAAA*AAAAAAAAAAAAAAA*AAAAAAAAAAA*AA*AAAAAAAAAAAAAAAAA*AAAAAAAAAAAAAAAAAAAAAAAAAAAAAAAAAAA*AAA*AAAAAAAAAAAAAAA*AAAAAT*AA	G->A	M	intergenic
CM_Chr09	20697249	C	126	**********************************G*******************************************************************************************	133	AAAAAAA*AAAAAAAAAA*AAAAAAAAAAAAAAAAA*AAAAA*AAAAA*AAAAAAAAAAAATAAAAAAAAAAAA*AAAA*AA*AAAAAAAAAAAAAAAAA*AAAGAAAAAAAAAAAAAAAAAAAAAAAAAGAA	C->A	M	intergenic
CM_Chr09	20705257	A	38	**************************************	30	TTTTTTTTTTT*TTTTTTTTTTTTTTTTTT	A->T	M	intergenic
CM_Chr09	20705288	T	59	***********************************************************	40	CCCCCCCCCCCCCCCCCCCCC*CCCCCCCCCCCCCCCCCC	T->C	M	intergenic
CM_Chr09	20705621	G	71	***********************************************************************	38	*AAAAAAAAAAAAAAAAAAAAAA*AAAAAAAAAAAAAA	G->A	M	CDS	MELO3C005473	H255H
CM_Chr09	20706246	C	97	****T********************************************************************************************	80	TTTTTTTTTTTTTTTTTTTTTTTTTTTTTTTTTTTTTTTTTTTTTTTTTTTTTTTTTTTTTTTTTTTTTTTTTTTTTTTT	C->T	M	CDS	MELO3C005473	R47H
CM_Chr09	20706264	A	67	*****************************************************************G*	36	CCCCCCCCCCCCCCCCCCCCCCCCCCCCCCCCCCCC	A->C	M	CDS	MELO3C005473	L41R
CM_Chr09	20717165	G	86	AAAAAAAAAAAAAAAAAAAAAAAAAAAAAAAAAAAAAAAAAAAAAAAAAAAAAAAAAAAAAAAAAAAAAAAAAAAAAAAAAAAAAA	77	A*****A***********A*****************A*****************A*****A*******A********	A->G	M	CDS	MELO3C005476	C30C
CM_Chr09	20755577	G	40	CCCCCCCCCCCCCCCCCCCCCCCCCCCCCCCCCCCCCCCC	42	******************************C***C*******	C->G	M	CDS	MELO3C005482	R85G
CM_Chr09	20755630	T	22	C	20	****C**C************	C->T	M	CDS	MELO3C005482	N102N
CM_Chr09	20756169	A	85	GGGGGGGGGGGGGGGGGGGGGGGGGGGGGGGGGTGGGGGTGGGGGGGGGGGGGGGGGCGGGGGGGGGGGGGGGGGGGGGGGGGGG	74	*G**********************G**************GG********************************G	G->A	M	CDS	MELO3C005482	K141K
CM_Chr09	20757016	T	15	C	10	**********	C->T	M	CDS	MELO3C005482	R261C
CM_Chr09	20758304	T	167	CCCCCCCCCCCCCCCCCCCCCCCCCCCCCCCCCCCCCCCCCCCCCCCCCC*CCCCCCCCCCCCCCCCCCCCCCCCCCCCCCCCCCCCCCCCCCCCCCCCCCCCCCCCCCCCCCCCCCCCCCCCCCCCCCCCCCCCCCCCCCCCCCCCCCCCCCCCCCCCCCCCCCCC	185	*****C********************C**C*****C*******C************C******C***C*C*****************C*********C*********************************************C***C**********C**C**********C************	C->T	M	CDS	MELO3C005482	R358R
CM_Chr09	20758439	A	35	TTTTTTTTTTTTTTTTTTTTTTTTTTTTTTTTTTT	36	************************************	T->A	M	intergenic
CM_Chr09	20760319	A	36	GGGGGGGGGGGGGGGGGGGGGGGGGGGGGGGGGGGG	49	*******************************G*****************	G->A	M	intergenic
CM_Chr09	20761324	A	13	G	14	G*************	G->A	M	intron	MELO3C005483
CM_Chr09	20765635	G	10	T	11	***********	T->G	M	CDS	MELO3C005484	M71R
CM_Chr09	20771030	A	26	TTTTTTTTTTTTTTTTTTTTTTTTTT	54	**************************************T***************	T->A	M	CDS	MELO3C005485	S271T
CM_Chr09	20774306	A	10	A	11	**********T	1D	I	intergenic
CM_Chr09	20775601	A	11	A	10	GGGGGGGGGG	A->G	M	CDS	MELO3C005486	R266R
CM_Chr09	20776517	G	12	G	35	AAAAAAAAAAAAAAAAAAAAAAAAAAAAAAAAAAA	G->A	M	CDS	MELO3C005486	D522N
CM_Chr09	20787414	T	18	T	62	AAAAAAAAAAAAAAAAAAAA*A*AAAAAAAA*AAAAAAAAAAAAAAAAAAAAAAAAAAAAAA	T->A	M	CDS	MELO3C005488	S211T
CM_Chr09	20788021	G	76	**********************A************************************A****************	78	AAAAAAAAAAAAAAAAAAAAAAAAAAAAAAAAAAAAAAAAAAAAAAAAAAAAAAAAAAAA*AAAAAAAAAAAAAAAAA	G->A	M	CDS	MELO3C005488	S242S
CM_Chr09	20788045	G	108	*******************A****************************************************************************************	192	CAAAAAAAAAAA*AAAAAAAAAAAAAAAAAAAAAAAAAAAAAAAAAAA*AAAAAAAAAAAAAAAAAAAAAA*AAAAAAAAAAA*AA***AAAAAAAAAAAAAA*AAAAAAAAAAAAAAAAAAAAAA*AAAAAAAAAAAAAAAAAAAAAAAAAAAAAAAAAAAAAAAAAAAAAAAAAAAAAAAAAAAAAAAAA	G->A	M	CDS	MELO3C005488	P250P
CM_Chr09	20792645	G	18	G	28	AAAAAAAAAAAAAAAAAAAAAAAAAAAA	G->A	M	CDS	MELO3C005489	P204P
CM_Chr09	20794976	T	10	T	17	CCCCCCCCCCCCCCCCC	T->C	M	intergenic
CM_Chr09	20801751	A	22	G	11	***********	G->A	M	CDS	MELO3C005490	T260T
CM_Chr09	21410444	G	33	****A**********A*****************	36	AAA*AAAAAAAAAAAA*AAAAAAAAAAAAA*AAAAA	G->A	M	CDS	MELO3C005565	L682L
CM_Chr09	21412981	G	18	G	16	AAAAAAAAAAA*AAAA	G->A	M	CDS	MELO3C005565	F45F
CM_Chr09	21494715	C	10	T	48	*T**********************************************	T->C	M	CDS	MELO3C005578	K646R
CM_Chr09	21496604	C	60	TTTTTTTTTTTTTTTTTTT*TTTT*TTTTTTTTTTTTTTTTTTTTTTTT*TTTTT*TTT*	107	*T**********T*T************************T******************T**T***T*******T*********************************	T->C	M	CDS	MELO3C005578	G378G
CM_Chr09	21506686	C	27	**************T************	65	TTTTT*TT*TTTTTTTTTTTTTTTTTTTTTTTTTTTTTTTTTTTTTTTTTTTTTTTTTTTTTT**	C->T	M	CDS	MELO3C005579	L280F
CM_Chr09	21507270	A	28	***************************G	35	GGG*GGGGGGGGGGGGGGGGGGGGGGGGGGGGGGG	A->G	M	intergenic
