# Supplementary material for: A bulk segregant transcriptome analysis reveals metabolic and cellular processes associated with Orange allelic variation and fruit β-carotene accumulation in melon fruit
Source: BMC Plant Biol. 2015 Nov 9;15:274. doi: 10.1186/s12870-015-0661-8 (PMC4640158; doi:10.1186/s12870-015-0661-8)
Supplement: Additional file 4: Table S3. — List of genes included in the significant SNP area. (XLSX 19 kb) [file 12870_2015_661_MOESM4_ESM.xlsx]

## Sheet: Sheet1
Table S3: List of genes included in the significant SNP area
Gene ID	Annotation
MELO3C005313
MELO3C005314	PREDICTED: similar to FLA20 (PUTATIVE FASCICLIN-LIKE ARABINOGALACTAN PROTEIN 20) [Vitis vinifera]
MELO3C005315	metal ion binding protein, putative [Ricinus communis]
MELO3C005316	chloroplast-targeted copper chaperone, putative [Ricinus communis]
MELO3C005317	conserved hypothetical protein [Ricinus communis]
MELO3C005318	E3 ubiquitin ligase PUB14, putative [Ricinus communis]
MELO3C005319	regulator of gene silencing [Nicotiana tabacum]
MELO3C005320
MELO3C005321	heat shock protein binding protein, putative [Ricinus communis]
MELO3C005322
MELO3C005323	nutrient reservoir, putative [Ricinus communis]
MELO3C005324	hydroxyproline-rich glycoprotein family protein [Arabidopsis thaliana]
MELO3C005325
MELO3C005326	auxin efflux facilitator [Cucumis sativus]
MELO3C005327	homeobox protein, putative [Ricinus communis]
MELO3C005328	hydroxyproline-rich glycoprotein family protein [Arabidopsis lyrata subsp. lyrata]
MELO3C005329	ATP synthase beta subunit 1 [Gossypium hirsutum]
MELO3C005330	anti-silencing protein, putative [Ricinus communis]
MELO3C005331	palmitoyl-acyl carrier protein thioesterase [Ricinus communis]
MELO3C005332	phosphatidylserine synthase, putative [Ricinus communis]
MELO3C005333	fructose-bisphosphate aldolase, putative [Ricinus communis]
MELO3C005334	oxidoreductase, putative [Ricinus communis]
MELO3C005335	zinc finger protein, putative [Ricinus communis]
MELO3C005336	SRR391 [Striga asiatica]
MELO3C005337	binding protein [Arabidopsis lyrata subsp. lyrata]
MELO3C005338	PhaC and hydrolase domain-containing protein [Arabidopsis thaliana]
MELO3C005339	ATP binding protein, putative [Ricinus communis]
MELO3C005340	nucleotidyltransferase [Arabidopsis lyrata subsp. lyrata]
MELO3C005341	UFG1 [Triticum aestivum]
MELO3C005342	conserved hypothetical protein [Ricinus communis]
MELO3C005343	50S ribosomal protein-like protein [Arabidopsis thaliana]
MELO3C005344	mitochondrial carrier protein, putative [Ricinus communis]
MELO3C005345	Core-2/I-branching beta-1,6-N-acetylglucosaminyltransferase family protein [Arabidopsis thaliana]
MELO3C005346	chaperone protein dnaJ 15 [Arabidopsis thaliana]
MELO3C005347	zinc finger protein, putative [Ricinus communis]
MELO3C005348	phosphoenolpyruvate carboxylase [Ricinus communis]
MELO3C005349	mutt/nudix hydrolase, putative [Ricinus communis]
MELO3C005350	hypothetical protein VITISV_038922 [Vitis vinifera]
MELO3C005353	ATP binding protein, putative [Ricinus communis]
MELO3C005354	protein decapping 5 [Arabidopsis thaliana]
MELO3C005355	putative Signal peptidase I [Oryza sativa Japonica Group]
MELO3C005356	protein CHUP1 [Arabidopsis thaliana]
MELO3C005357	CLE12, putative [Ricinus communis]
MELO3C005358	TCP transcription factor [Populus balsamifera]
MELO3C005359	basic 7S globulin 2 precursor small subunit, putative [Ricinus communis]
MELO3C005360	fibrillarin 2 [Nicotiana benthamiana]
MELO3C005361	Monocopper oxidase-like protein SKS1 [Arabidopsis thaliana]
MELO3C005362	ankyrin repeat-containing protein, putative [Ricinus communis]
MELO3C005363	invertase [Cucumis melo]
MELO3C005364	invertase [Cucumis melo]
MELO3C005365	valyl-tRNA synthetase, putative [Ricinus communis]
MELO3C005366	valyl-tRNA synthetase, putative [Ricinus communis]
MELO3C005367	avirulence-like protein 1 [Festuca arundinacea]
MELO3C005368	protein binding protein, putative [Ricinus communis]
MELO3C005370	Transcriptional corepressor SEUSS, putative [Ricinus communis]
MELO3C005372	Cyclin-like F-box [Medicago truncatula]
MELO3C005373	f-box family protein [Populus trichocarpa]
MELO3C005374	serine-threonine protein kinase, plant-type, putative [Ricinus communis]
MELO3C005375	flavonoid 3' hydroxylase [Tricyrtis hirta]
MELO3C005376	Ubiquitin carboxyl-terminal hydrolase family protein [Arabidopsis thaliana]
MELO3C005377	pentatricopeptide repeat-containing protein, putative [Ricinus communis]
MELO3C005378	Yip1 integral membrane domain-containing protein [Arabidopsis thaliana]
MELO3C005379	ankyrin repeat-containing protein, putative [Ricinus communis]
MELO3C005380	protein phosphatase inhibitor 2 containing protein [Zea mays]
MELO3C005381	chromosome transmission fidelity protein 8 [Arabidopsis thaliana]
MELO3C005382	Cisplatin resistance-associated overexpressed protein, putative [Ricinus communis]
MELO3C005383	Glycerol-3-phosphate transporter, putative [Ricinus communis]
MELO3C005384	DNA polymerase delta subunit 4 family [Arabidopsis lyrata subsp. lyrata]
MELO3C005385	RecName: Full=Olee1-like protein; Flags: Precursor
MELO3C005386	PREDICTED: similar to protein kinase family protein [Vitis vinifera]
MELO3C005387	transcription regulator, putative [Ricinus communis]
MELO3C005388	DNA-binding protein smubp-2, putative [Ricinus communis]
MELO3C005389	NADH-ubiquinone oxidoreductase subunit B17.2, putative [Ricinus communis]
MELO3C005390	ATNAP8, putative [Ricinus communis]
MELO3C005391	PREDICTED: hypothetical protein isoform 2 [Vitis vinifera]
MELO3C005392	catalytic/ pyridoxal phosphate binding protein [Arabidopsis thaliana]
MELO3C005393	protein agamous-like 42 [Arabidopsis thaliana]
MELO3C005395	fructokinase [Dimocarpus longan]
MELO3C005396	phosphoglucomutase, putative [Ricinus communis]
MELO3C005397	gibberellin 20-oxidase [Cucurbita maxima]
MELO3C005398	hydrolase, hydrolyzing O-glycosyl compounds, putative [Ricinus communis]
MELO3C005399	Glycoside hydrolase, family 5; Ricin B-related lectin [Medicago truncatula]
MELO3C005400	dead box ATP-dependent RNA helicase, putative [Ricinus communis]
MELO3C005401	60S ribosomal protein L7a, putative [Ricinus communis]
MELO3C005402	60S ribosomal protein L7a [Zea mays]
MELO3C005403	short chain alcohol dehydrogenase, putative [Ricinus communis]
MELO3C005404	Xyloglucan galactosyltransferase KATAMARI1, putative [Ricinus communis]
MELO3C005405	Iron-binding zinc finger CDGSH type domain-containing protein [Arabidopsis thaliana]
MELO3C005406	MYB19 [Malus x domestica]
MELO3C005407	AGC (cAMP-dependent, cGMP-dependent and protein kinase C) kinase family protein [Arabidopsis thaliana]
MELO3C005408	kinase, putative [Ricinus communis]
MELO3C005409	DNA polymerase epsilon catalytic subunit -related [Cryptosporidium hominis TU502]
MELO3C005410	hydrolase, putative [Ricinus communis]
MELO3C005411	Ribosomal protein S10, eukaryotic and archaeal form [Medicago truncatula]
MELO3C005412	Methylosome subunit pICln, putative [Ricinus communis]
MELO3C005413	leucine-rich repeat protein kinase-like protein [Arabidopsis thaliana]
MELO3C005414	Protein PPLZ12, putative [Ricinus communis]
MELO3C005415	PREDICTED: hypothetical protein [Vitis vinifera]
MELO3C005416	beta-galactosidase, putative [Ricinus communis]
MELO3C005417	rRNA-processing protein EBP2, putative [Ricinus communis]
MELO3C005418	hypothetical protein VITISV_039794 [Vitis vinifera]
MELO3C005419	AT hook motif DNA-binding family protein [Arabidopsis thaliana]
MELO3C005420	Protein regulator of cytokinesis, putative [Ricinus communis]
MELO3C005421	ATGTF2H2/GTF2H2 [Arabidopsis lyrata subsp. lyrata]
MELO3C005422	putative ADP-ribosylation factor [Oryza sativa Japonica Group]
MELO3C005423	ADP-ribosylation factor, arf, putative [Ricinus communis]
MELO3C005424	ATP binding protein, putative [Ricinus communis]
MELO3C005425	fused [Arabidopsis thaliana]
MELO3C005426	Thermosensitive gluconokinase, putative [Ricinus communis]
MELO3C005427	Leucine Rich Repeat, putative [Oryza sativa Japonica Group]
MELO3C005428	serine-threonine protein kinase, plant-type, putative [Ricinus communis]
MELO3C005429	serine-threonine protein kinase, plant-type, putative [Ricinus communis]
MELO3C005430	conserved hypothetical protein [Ricinus communis]
MELO3C005431	beta-galactosidase, putative [Ricinus communis]
MELO3C005432	electron transporter, putative [Ricinus communis]
MELO3C005433	conserved hypothetical protein [Ricinus communis]
MELO3C005434	hydrolase, hydrolyzing O-glycosyl compounds, putative [Ricinus communis]
MELO3C005435	receptor protein kinase, putative [Ricinus communis]
MELO3C005436	receptor protein kinase, putative [Ricinus communis]
MELO3C005437	receptor protein kinase, putative [Ricinus communis]
MELO3C005438	beta-galactosidase, putative [Ricinus communis]
MELO3C005439	NOA1/RIF1 protein [Medicago truncatula]
MELO3C005440	Nitric-oxide synthase, putative [Ricinus communis]
MELO3C005441	aquaporin, MIP family [Populus trichocarpa]
MELO3C005442	seed specific protein Bn15D1B [Zea mays]
MELO3C005443	P-loop containing nucleoside triphosphate hydrolase-like protein [Arabidopsis thaliana]
MELO3C005444	glutamate dehydrogenase, putative [Ricinus communis]
MELO3C005445	Mitochondrial import inner membrane translocase subunit Tim17/Tim22/Tim23 family protein [Arabidopsis thaliana]
MELO3C005446	60S ribosomal protein L13, putative [Ricinus communis]
MELO3C005447	DNA-binding transcription factor [Coffea arabica]
MELO3C005448	PREDICTED: hypothetical protein [Vitis vinifera]
MELO3C005449	OR [Brassica oleracea var. botrytis]
MELO3C005450	serine-threonine protein kinase, plant-type, putative [Ricinus communis]
MELO3C005451	serine-threonine protein kinase, plant-type, putative [Ricinus communis]
MELO3C005452	leucine-rich repeat receptor protein kinase exs precursor, putative [Ricinus communis]
MELO3C005453	CLV1-like receptor kinase [Brassica napus]
MELO3C005454	predicted protein [Populus trichocarpa]
MELO3C005455	origin recognition complex subunit, putative [Ricinus communis]
MELO3C005456	anionic peroxidase swpa5 [Ipomoea batatas]
MELO3C005457	endo-1,4-beta-glucanase, putative [Ricinus communis]
MELO3C005458	mannose-6-phosphate isomerase, putative [Ricinus communis]
MELO3C005459	Pectinesterase-2 precursor, putative [Ricinus communis]
MELO3C005461	protein kokopelli [Arabidopsis thaliana]
MELO3C005462	pterin-4-alpha-carbinolamine dehydratase, putative [Ricinus communis]
MELO3C005463	Blue copper protein precursor, putative [Ricinus communis]
MELO3C005464	oleosin low molecular weight isoform [Linum usitatissimum]
MELO3C005465	ethylene response factor 11 [Actinidia deliciosa]
MELO3C005466	ERF-like protein [Cucumis melo]
MELO3C005467	WD-repeat protein, putative [Ricinus communis]
MELO3C005468	cytochrome p450 [Cucumis melo subsp. melo]
MELO3C005469	tripeptidyl peptidase ii [Arabidopsis thaliana]
MELO3C005470	tripeptidyl peptidase II; TPP2 [Cucumis melo subsp. melo]
MELO3C005471	tripeptidyl peptidase II, putative [Ricinus communis]
MELO3C005472	60S ribosomal protein l36e [Cucumis melo subsp. melo]
MELO3C005473	PREDICTED: hypothetical protein [Vitis vinifera]
MELO3C005475	hypothetical protein [Cucumis melo subsp. melo]
MELO3C005476	auxin-responsive protein IAA [Cucumis melo subsp. melo]
MELO3C005477	calmodulin-binding heat-shock protein, putative [Ricinus communis]
MELO3C005478	prolyl 4-hydroxylase alpha subunit, putative [Ricinus communis]
MELO3C005479	kinesin-like protein [Cucumis melo subsp. melo]
MELO3C005480	RecName: Full=UPF0496 protein 3
MELO3C005481	ATP binding protein [Cucumis melo subsp. melo]
MELO3C005482	Ted2 [Gossypium hirsutum]
MELO3C005483	PREDICTED: similar to oligopeptide transporter, putative [Vitis vinifera]
MELO3C005484	PREDICTED: similar to oligopeptide transporter, putative [Vitis vinifera]
MELO3C005485	PREDICTED: similar to oligopeptide transporter, putative [Vitis vinifera]
MELO3C005486	proton-dependent oligopeptide transporter [Populus trichocarpa]
MELO3C005487	proton-dependent oligopeptide transporter [Populus trichocarpa]
MELO3C005488	ceramide kinase, putative [Ricinus communis]
MELO3C005489	cobalt ion binding protein [Arabidopsis thaliana]
MELO3C005490	putative Ser/Thr protein kinase [Arabidopsis thaliana]
MELO3C005491	PREDICTED: hypothetical protein [Vitis vinifera]
MELO3C005492	Nodulation receptor kinase precursor, putative [Ricinus communis]
MELO3C005493	Acid phosphatase 1 precursor, putative [Ricinus communis]
MELO3C005495	F-box protein [Arabidopsis thaliana]
MELO3C005496	terminal deoxycytidyl transferase rev1, putative [Ricinus communis]
MELO3C005497	terminal deoxycytidyl transferase rev1, putative [Ricinus communis]
MELO3C005498	AMP dependent CoA ligase, putative [Ricinus communis]
MELO3C005499	actin depolymerizing factor 7 [Arabidopsis thaliana]
MELO3C005500	pollen coat-like protein [Camellia sinensis]
MELO3C005501	pollen coat protein [Brassica oleracea]
MELO3C005502	ethylene-responsive transcription factor 1A [Medicago truncatula]
MELO3C005503	PPPDE putative thiol peptidase family protein [Arabidopsis thaliana]
MELO3C005504	mob1/phocein family protein [Arabidopsis lyrata subsp. lyrata]
MELO3C005505	RNI-like superfamily protein [Arabidopsis thaliana]
MELO3C005506	NBS resistance protein [Populus trichocarpa]
MELO3C005507	predicted protein [Populus trichocarpa]
MELO3C005508	RNI-like superfamily protein [Arabidopsis thaliana]
MELO3C005510	SIN3 component, histone deacetylase complex [Populus trichocarpa]
MELO3C005511	Palmitoyl protein thioesterase containing protein, expressed [Oryza sativa Japonica Group]
MELO3C005512	PREDICTED: hypothetical protein [Vitis vinifera]
MELO3C005513	HOS1 [Citrus trifoliata]
MELO3C005514	O-fucosyltransferase family protein [Arabidopsis thaliana]
MELO3C005515	acyl-CoA oxidase, putative [Ricinus communis]
MELO3C005516	Exostosin family protein [Arabidopsis thaliana]
MELO3C005517	tryptophan RNA-binding attenuator-like protein [Arabidopsis thaliana]
MELO3C005518	3-isopropylmalate dehydratase, putative [Ricinus communis]
MELO3C005519	DNA mismatch repair protein MSH4 [Arabidopsis thaliana]
MELO3C005520	ribosomal protein L15, putative [Ricinus communis]
MELO3C005521	oxidoreductase, putative [Ricinus communis]
MELO3C005522	phosphatidylserine decarboxylase, putative [Ricinus communis]
MELO3C005523	phosphatidylserine decarboxylase [Solanum lycopersicum]
MELO3C005524	predicted protein [Populus trichocarpa]
MELO3C005525	conserved hypothetical protein [Ricinus communis]
MELO3C005526	putative aquaporin TIP2-2 [Arabidopsis thaliana]
MELO3C005527	electron transporter, putative [Ricinus communis]
MELO3C005528	Metalloendoproteinase 1 precursor, putative [Ricinus communis]
MELO3C005529	nodulin MtN21 /EamA-like transporter family protein [Arabidopsis thaliana]
MELO3C005530	Cys2/His2 zinc-finger transcription factor [Silene latifolia]
MELO3C005531	RNA recognition motif family protein, expressed [Oryza sativa Japonica Group]
MELO3C005532	Pectinesterase U1 precursor, putative [Ricinus communis]
MELO3C005533	protein arginine n-methyltransferase, putative [Ricinus communis]
MELO3C005534	protein arginine n-methyltransferase, putative [Ricinus communis]
MELO3C005535	protein histidine triad nucleotide-binding 4 [Arabidopsis thaliana]
MELO3C005536	vesicle-associated membrane protein, putative [Ricinus communis]
MELO3C005537	conserved hypothetical protein [Ricinus communis]
MELO3C005538	RecName: Full=Autophagy-related protein 8; AltName: Full=Autophagy-related ubiquitin-like modifier ATG8; Flags: Precursor
MELO3C005539	l-lactate dehydrogenase, putative [Ricinus communis]
MELO3C005540	extensin like protein [Populus nigra]
MELO3C005541	HyPRP2 [Gossypium hirsutum]
MELO3C005542	HyPRP2 [Gossypium hirsutum]
MELO3C005543	HyPRP2 [Gossypium hirsutum]
MELO3C005544	hybrid proline-rich protein [Catharanthus roseus]
MELO3C005545	HyPRP2 [Gossypium hirsutum]
MELO3C005546	hybrid proline-rich protein [Catharanthus roseus]
MELO3C005547	proline-rich protein [Brachypodium distachyon]
MELO3C005548	hybrid proline-rich protein [Gossypium hirsutum]
MELO3C005549	HyPRP2 [Gossypium hirsutum]
MELO3C005550	14 kDa proline-rich protein DC2.15 precursor, putative [Ricinus communis]
MELO3C005551	proline-rich protein [Glycine max]
MELO3C005552	hypothetical protein [Cucumis melo subsp. melo]
MELO3C005553	nitrate transporter [Prunus persica]
MELO3C005554	oxysterol binding protein-related protein 1A [Arabidopsis thaliana]
MELO3C005555	PREDICTED: hypothetical protein [Vitis vinifera]
MELO3C005556	Adenine phosphoribosyltransferase, putative [Ricinus communis]
MELO3C005557	PREDICTED: hypothetical protein [Vitis vinifera]
MELO3C005558	Ketoacyl-ACP Synthase III (KAS III) [Ricinus communis]
MELO3C005559	transaldolase [Gossypium hirsutum]
MELO3C005560	acid invertase 1 [Cucumis melo]
MELO3C005561	multicopper oxidase, putative [Ricinus communis]
MELO3C005562	Pentapeptide repeat-containing protein [Arabidopsis thaliana]
MELO3C005563	NAC domain-containing protein, putative [Ricinus communis]
MELO3C005564	Vacuolar-processing enzyme precursor [Ricinus communis]
MELO3C005565	translation elongation factor G, putative [Ricinus communis]
MELO3C005566	21 kDa protein precursor, putative [Ricinus communis]
MELO3C005567	PREDICTED: ripening-related protein-like [Vitis vinifera]
MELO3C005568	conserved hypothetical protein [Ricinus communis]
MELO3C005569	MYB19 [Malus x domestica]
MELO3C005570	cytochrome P450, putative [Ricinus communis]
MELO3C005571	cytochrome P450, putative [Ricinus communis]
MELO3C005572	cytochrome P450, putative [Ricinus communis]
MELO3C005573	cytochrome P450 [Populus trichocarpa]
MELO3C005574	cytochrome P450 [Populus trichocarpa]
MELO3C005575	cytochrome P450 [Populus trichocarpa]
MELO3C005576	cytochrome P450 [Populus trichocarpa]
MELO3C005577	Amine oxidase [copper-containing] precursor, putative [Ricinus communis]
MELO3C005578	Amine oxidase [copper-containing] precursor, putative [Ricinus communis]
MELO3C005579	Maspardin, putative [Ricinus communis]
MELO3C005580	RecName: Full=40S ribosomal protein S13
MELO3C005581	predicted protein [Populus trichocarpa]
MELO3C005582	putative S-acyltransferase [Arabidopsis thaliana]
MELO3C005583	PREDICTED: hypothetical protein [Vitis vinifera]
MELO3C005584	CPD photolyase [Cucumis sativus]
MELO3C005585	hypothetical protein VITISV_026089 [Vitis vinifera]
MELO3C005586	pentatricopeptide repeat-containing protein [Arabidopsis lyrata subsp. lyrata]
MELO3C005587	pentatricopeptide repeat-containing protein [Arabidopsis lyrata subsp. lyrata]
MELO3C005588	cornichon family protein [Arabidopsis lyrata subsp. lyrata]
MELO3C005589	ATP-dependent Clp protease proteolytic subunit, putative [Ricinus communis]
MELO3C005590	DNA-binding family protein [Arabidopsis lyrata subsp. lyrata]
MELO3C005591	amino acid binding protein, putative [Ricinus communis]
MELO3C005592	multidrug resistance pump, putative [Ricinus communis]
MELO3C005593	AT-hook DNA-binding protein [Catharanthus roseus]
MELO3C005594	armadillo repeat-containing kinesin-like protein 2 [Arabidopsis thaliana]
MELO3C005595	zinc finger A20 and AN1 domain-containing stress-associated protein 1 [Arabidopsis thaliana]
MELO3C005596	protein little zipper 2 [Arabidopsis thaliana]
MELO3C005597	1-aminocyclopropane-1-carboxylate synthase [Rosa hybrid cultivar]
MELO3C005598	Blue (type 1) copper domain [Medicago truncatula]
MELO3C005599	Blue copper protein precursor, putative [Ricinus communis]
MELO3C005600	Triose phosphate/phosphate translocator, chloroplast precursor, putative [Ricinus communis]
MELO3C005601	cytochrome P450 [Populus trichocarpa]
MELO3C005602	cytochrome P450 [Populus trichocarpa]
MELO3C005603	cytochrome P450 [Populus trichocarpa]
MELO3C005604	cytochrome P450 [Populus trichocarpa]
MELO3C005605	Cucumisin precursor, putative [Ricinus communis]
MELO3C005606	PREDICTED: similar to subtilase [Vitis vinifera]
MELO3C005607	cytochrome P450 [Populus trichocarpa]
MELO3C005608	ADP-ribose pyrophosphatase, putative [Ricinus communis]
MELO3C005609	PREDICTED: similar to subtilase [Vitis vinifera]
MELO3C005610	RecName: Full=Transcription factor bHLH126; AltName: Full=Basic helix-loop-helix protein 126;
MELO3C005611	DNA binding protein, putative [Ricinus communis]
MELO3C005612	unknown [Glycine max]
