# Supplementary material for: A bulk segregant transcriptome analysis reveals metabolic and cellular processes associated with Orange allelic variation and fruit β-carotene accumulation in melon fruit
Source: BMC Plant Biol. 2015 Nov 9;15:274. doi: 10.1186/s12870-015-0661-8 (PMC4640158; doi:10.1186/s12870-015-0661-8)
Supplement: Additional file 5: Table S4. — List of 79, 805, 37 and 122 genes that were differentially expressed at 10, 20, 30 DAA, and the mature stage, respectively. (XLSX 162 kb) [file 12870_2015_661_MOESM5_ESM.xlsx]

## Sheet: all DEGs RPKM, mean ratios & Pv
Table S4: List of 79, 805, 37 and 122 genes that were differentially expressed at 10, 20, 30 DAA, and the mature stage, respectively.
Gene ID	Acc#	description	e value	green_10D_rep1	green_10D_rep2	green_10D_rep3	green_10D_mean	orange_10D_rep1	orange_10D_rep2	orange_10D_rep3	orange_10D_mean	orange/green_ratio	adjusted_P_value
MELO3C014495	XP_002312517	predicted protein [Populus trichocarpa]	1e-31	0.48	0.58	1.29	0.78	4.48	2.74	4.85	4.02	5.14	0.00214468
MELO3C005456	AAP42504	anionic peroxidase swpa5 [Ipomoea batatas]	9e-100	4.16	2.74	3.34	3.41	18.22	14.92	17.05	16.73	4.9	7.7317e-15
MELO3C012114	ACX47024	NAP-like transcription factor [Vitis vinifera]	2e-102	0.29	0.53	1.76	0.86	3.3	1.83	5.26	3.46	4.03	0.00600912
MELO3C003565	XP_002891160	phosphate-induced 1 [Arabidopsis lyrata subsp. lyrata]	6e-109	0.68	1.43	2.75	1.62	5.22	5.64	7.62	6.16	3.8	4.1921e-05
MELO3C021377	XP_002516838	sugar transporter, putative [Ricinus communis]	9e-84	1.69	0	1.7	1.13	3.37	3.61	5.78	4.25	3.76	0.00717541
MELO3C019989	NP_191181	transcription regulator [Arabidopsis thaliana]	3e-18	2.2	3.3	2.58	2.69	10.6	7.84	11.88	10.11	3.75	2.94289e-05
MELO3C005964	XP_002878340	zinc ion binding protein [Arabidopsis lyrata subsp. lyrata]	1e-14	4.52	2.26	4.54	3.77	26	9.43	7.04	14.16	3.75	0.00307069
MELO3C018972	ABA41400	pherophorin-C2 protein precursor [Chlamydomonas reinhardtii]	4e-37	39	52.91	43.59	45.17	201.05	165.13	124.19	163.46	3.62	1.13966e-29
MELO3C005487	XP_002327271	proton-dependent oligopeptide transporter [Populus trichocarpa]	4e-167	3.21	0.7	0.78	1.56	6.39	4.15	6.29	5.61	3.59	0.000139631
MELO3C005485	XP_002265921	PREDICTED: similar to oligopeptide transporter, putative [Vitis vinifera]	2e-154	3.73	1.91	1.96	2.53	8.84	10.16	8.04	9.01	3.56	8.06648e-09
MELO3C006228	XP_002526473	cyclin-dependent protein kinase, putative [Ricinus communis]	6e-81	1.5	1.8	2.76	2.02	9.46	6.2	5.67	7.11	3.52	9.58565e-05
MELO3C014466	ABI94061	xyloglucan endotransglucosylase/hydrolase 1 [Cucumis melo]	3e-169	0.37	1.77	3.7	1.95	8.32	3.99	8.22	6.84	3.52	0.00155874
MELO3C000789	NP_200542	gelsolin [Arabidopsis thaliana]	6e-16	22.37	6.7	3.74	10.94	33.37	39.75	38.17	37.1	3.39	0.0015025
MELO3C000606	NP_200542	gelsolin [Arabidopsis thaliana]	6e-16	22.37	6.7	3.74	10.94	33.37	33.39	38.17	34.98	3.2	0.00338778
MELO3C015580				34.49	25.6	41.52	33.87	115.28	101.62	105.59	107.5	3.17	1.72925e-25
MELO3C018039				13.56	15.23	4.54	11.11	34.85	32.79	36.55	34.73	3.13	8.41152e-05
MELO3C004213	NP_176020	F-box protein PP2-B13 [Arabidopsis thaliana]	1e-55	8.43	2.52	7.17	6.04	18.55	15.03	16.24	16.61	2.75	1.25555e-06
MELO3C025784	XP_002529928	protein binding protein, putative [Ricinus communis]	2e-262	1.55	1.86	0.92	1.44	5.15	3.43	3.22	3.93	2.73	0.000748694
MELO3C007858	XP_002521536	ATP binding protein, putative [Ricinus communis]	3e-149	3.51	2.27	3.61	3.13	9.5	9.38	6.02	8.3	2.65	6.23346e-05
MELO3C007938	XP_002534040	Aspartic proteinase nepenthesin-2 precursor, putative [Ricinus communis]	2e-138	2.02	2.12	1.35	1.83	4.19	5.46	4.72	4.79	2.62	0.00117085
MELO3C007297	XP_002519037	Stem-specific protein TSJT1, putative [Ricinus communis]	5e-96	199.9	212.37	194.79	202.35	533.98	521.99	513.58	523.18	2.59	2.74641e-45
MELO3C011894	XP_002515003	multidrug resistance-associated protein 2, 6 (mrp2, 6), abc-transoprter, putative [Ricinus communis]	0	0.52	0.75	0.84	0.7	2	1.3	2.17	1.82	2.59	0.00538797
MELO3C005291	XP_002527780	21 kDa protein precursor, putative [Ricinus communis]	7e-64	94.56	126.48	99.12	106.72	312.56	252.92	256.46	273.98	2.57	1.21511e-26
MELO3C014574	ADN33926	hexokinase [Cucumis melo subsp. melo]	9e-233	2.24	2.35	0.94	1.84	4.83	4.94	4.03	4.6	2.5	0.0074311
MELO3C005577	XP_002509596	Amine oxidase [copper-containing] precursor, putative [Ricinus communis]	0	19.42	14.28	19.48	17.73	41.24	36.73	54.6	44.19	2.49	7.37577e-17
MELO3C003566	BAA33810	phi-1 [Nicotiana tabacum]	3e-110	1.86	3.79	8.72	4.79	11.86	10.6	13.39	11.95	2.49	0.00121838
MELO3C004211	XP_002516974	phospholipase d zeta, putative [Ricinus communis]	0	5.58	4.1	5.6	5.09	11.77	13.56	12.57	12.63	2.48	1.07625e-13
MELO3C020050	XP_002532784	pentatricopeptide repeat-containing protein, putative [Ricinus communis]	6e-38	2.58	2.83	3.16	2.86	7.69	7.33	6.17	7.06	2.47	0.00492735
MELO3C011329	XP_002510630	multicopper oxidase, putative [Ricinus communis]	1e-221	6.86	7.21	4.17	6.08	15.57	14.42	14.63	14.87	2.45	8.50828e-10
MELO3C005484	XP_002265921	PREDICTED: similar to oligopeptide transporter, putative [Vitis vinifera]	5e-212	2.44	1.86	1.49	1.93	4.12	4.17	5.9	4.73	2.45	0.00202725
MELO3C023586	XP_002517750	serine carboxypeptidase, putative [Ricinus communis]	1e-157	10.29	11.58	8.95	10.27	25.25	30.56	19.38	25.06	2.44	4.92671e-11
MELO3C018862	ABR68799	fasciclin-like arabinogalactan protein 1 [Gossypium hirsutum]	9e-49	35.48	36.52	35.46	35.82	92.53	88.88	75.63	85.68	2.39	2.91601e-20
MELO3C022765	XP_002519958	transcription factor, putative [Ricinus communis]	4e-43	2.1	2.88	2.01	2.33	6.77	5.81	4.1	5.56	2.39	0.00608869
MELO3C009422	ABE80120	Homeodomain-like [Medicago truncatula]	3e-122	57.78	86.97	73.35	72.7	195.69	159.77	163.81	173.09	2.38	1.35452e-20
MELO3C004474	XP_002530758	1,2-diacylglycerol 3-beta-galactosyltransferase, putative [Ricinus communis]	6e-219	7.53	3.96	2.9	4.8	8.93	12.98	11.97	11.29	2.35	3.85402e-05
MELO3C006499	AAO33591	putative early light induced protein [Arachis hypogaea]	3e-55	4.9	6.29	4.92	5.37	13.71	11.76	11.83	12.43	2.32	4.35137e-05
MELO3C023587	NP_563630	protein BPS1 [Arabidopsis thaliana]	2e-07	5.24	5.83	8.02	6.36	14.41	12.78	16.42	14.54	2.28	3.89119e-05
MELO3C026180	ACA96935	NAC transcription factor protein 1 [Cicer arietinum]	7e-33	5.79	5.55	8.52	6.62	14.98	17.13	12.49	14.87	2.25	0.0015754
MELO3C015340	XP_002520396	Serine/threonine-protein kinase PBS1, putative [Ricinus communis]	2e-110	3.27	3.39	2.39	3.02	6.32	6.43	7.49	6.75	2.24	0.00251248
MELO3C025771	XP_002530285	structural constituent of cell wall, putative [Ricinus communis]	2e-31	14.16	16.7	10.04	13.63	30.73	34.9	25.59	30.41	2.23	3.94438e-07
MELO3C010015	BAH28253	FT-like protein [Cucumis sativus]	3e-101	11.9	3.37	7.54	7.6	18.69	16.39	15.75	16.94	2.23	0.00324919
MELO3C026019	NP_001148260	cyclase/dehydrase family protein [Zea mays]	2e-57	48.85	36.15	44.38	43.13	82.52	94.89	109.63	95.68	2.22	7.7317e-15
MELO3C002607	XP_002265459	PREDICTED: hypothetical protein [Vitis vinifera]	3e-76	24.93	18.36	35.6	26.3	51.61	47.53	75.3	58.15	2.21	9.58599e-08
MELO3C013384	XP_002312989	SAUR family protein [Populus trichocarpa]	6e-29	9.34	4.79	8.03	7.39	12.38	18.97	17.73	16.36	2.21	0.00375287
MELO3C010691	NP_189282	octicosapeptide/Phox/Bem1p domain-containing protein [Arabidopsis thaliana]	2e-13	20.69	19.82	25.46	21.99	46.66	44.73	53.54	48.31	2.2	3.30241e-07
MELO3C004455	XP_002527192	Cucumber peeling cupredoxin, putative [Ricinus communis]	2e-43	9.9	7.11	6.18	7.73	21.45	11.26	17.55	16.75	2.17	0.00030189
MELO3C022345	XP_002512635	serine-threonine protein kinase, plant-type, putative [Ricinus communis]	5e-93	10.82	12.34	17.92	13.69	30.76	24.04	32.6	29.13	2.13	1.77741e-05
MELO3C013215	XP_002530622	chaperone protein DNAj, putative [Ricinus communis]	8e-23	38.79	27.45	36.72	34.32	89.2	60.75	64.8	71.58	2.09	1.20388e-08
MELO3C012160	XP_002512053	conserved hypothetical protein [Ricinus communis]	5e-38	11.1	16.33	24.74	17.39	34.34	29.72	44.86	36.31	2.09	3.41423e-05
MELO3C016855	BAA08394	CRG16 [Cucumis sativus]	2e-22	48.28	35.1	56.74	46.71	130.83	82	77.33	96.72	2.07	2.45324e-06
MELO3C010333	NP_197519	tetratricopeptide repeat domain-containing protein [Arabidopsis thaliana]	3e-68	12.14	15.88	17.95	15.32	32.43	29.45	32.84	31.57	2.06	7.32468e-09
MELO3C013007	Q941H7	RecName: Full=Profilin; AltName: Full=Minor allergen Lit c 1; AltName: Allergen=Lit c 1	2e-60	38.99	30.19	45.89	38.36	75.51	83.39	76.97	78.62	2.05	7.70824e-11
MELO3C018729	XP_002517904	conserved hypothetical protein [Ricinus communis]	2e-88	58.96	51.04	68.82	59.61	110.34	102.33	148.18	120.28	2.02	3.10559e-11
MELO3C005561	XP_002532575	multicopper oxidase, putative [Ricinus communis]	0	17.79	16.74	9.96	14.83	30.34	27.78	31.84	29.99	2.02	7.32468e-09
MELO3C026630	ADU56195	hypothetical protein [Jatropha curcas]	2e-32	16.93	13.98	18.35	16.42	34.46	33.88	31.05	33.13	2.02	4.79382e-06
MELO3C026503	ADG58071	transcription factor [Lycoris longituba]	7e-66	4.67	4.2	4.17	4.35	7.4	9.6	9.33	8.78	2.02	0.00102736
MELO3C003230	XP_002531355	Anthocyanin 5-aromatic acyltransferase, putative [Ricinus communis]	2e-183	318.08	296.95	352.98	322.67	146.01	169.36	167.46	160.94	0.5	3.37506e-20
MELO3C021953	AAP57677	non-symbiotic hemoglobin class 1 [Pyrus communis]	9e-65	141.46	89.82	107.26	112.85	61.55	46.9	61.84	56.76	0.5	7.07116e-09
MELO3C014239	ABK60195	PIP2 protein [Gossypium hirsutum]	8e-143	12.08	19.43	17.08	16.2	8.24	9.03	6.45	7.91	0.49	0.000167295
MELO3C023770	ACI96068	leaf dorsal-ventral developmental protein [Morus alba var. multicaulis]	6e-66	14.69	16.92	17.01	16.21	10.12	5.79	7.72	7.88	0.49	0.0028535
MELO3C010878	NP_568610	BRI1 kinase inhibitor 1 [Arabidopsis thaliana]	1e-14	9.35	12.92	18.28	13.52	5.72	5.73	8.53	6.66	0.49	0.00299529
MELO3C024816	ACR19180	S-like RNase [Citrus maxima]	3e-73	15.33	12.15	14.13	13.87	5.49	4.95	9.83	6.76	0.49	0.00303698
MELO3C022772	ADN96689	nitrate reductase 2 [Cucumis sativus]	0	53.99	51.23	56.04	53.75	24.32	24.12	28.19	25.54	0.48	2.33559e-20
MELO3C005272	AAZ20284	calcium-binding pollen allergen [Arachis hypogaea]	1e-58	18.23	13.71	22.82	18.25	8.99	7.71	9.41	8.7	0.48	0.000712157
MELO3C019670	XP_002513406	Mitotic spindle assembly checkpoint protein MAD2B, putative [Ricinus communis]	3e-76	33.5	31.29	24.42	29.74	10.89	12.58	17.82	13.76	0.46	2.17756e-07
MELO3C018790				40.89	30.51	28.61	33.34	16.69	13.96	14.02	14.89	0.45	5.93293e-06
MELO3C009122	ABD39522	tasselseed2-like short-chain dehydrogenase/reductase [Leersia virginica]	7e-90	26.5	30.36	27.8	28.22	10.6	14.03	10.18	11.6	0.41	4.73249e-09
MELO3C024549	CAN80259	hypothetical protein VITISV_034223 [Vitis vinifera]	2e-65	10.39	6.22	10.19	8.93	3.22	4.73	2.99	3.65	0.41	0.00200414
MELO3C006505	XP_002314667	sulfate/bicarbonate/oxalate exchanger and transporter sat-1 [Populus trichocarpa]	9e-295	10.72	8.52	10.69	9.98	4.91	3.66	3.36	3.98	0.4	1.36957e-07
MELO3C027151	CAJ21172	alcohol dehydrogenase [Alnus glutinosa]	2e-198	8.6	4.23	7.19	6.67	2.45	2.62	2.65	2.57	0.39	0.00275139
MELO3C008203	XP_002509540	ATP binding protein, putative [Ricinus communis]	5e-248	15.65	13.39	11.62	13.55	3.76	5.48	5.56	4.93	0.36	7.72886e-12
MELO3C013772	ACF19982	MYC2 [Hevea brasiliensis]	2e-77	11.44	9.59	13.6	11.54	4.55	3.18	3.84	3.86	0.33	6.89298e-09
MELO3C005557	XP_002265358	PREDICTED: hypothetical protein [Vitis vinifera]	1e-36	4.92	5.16	3.65	4.58	1.17	2	1.26	1.48	0.32	1.2174e-05
MELO3C013711	NP_201399	auxin efflux carrier family protein [Arabidopsis thaliana]	2e-80	3.7	3.8	8.3	5.27	1.23	1.95	0.95	1.38	0.26	0.000145023
MELO3C002089	NP_177524	transcription factor BEE 3 [Arabidopsis thaliana]	6e-48	5.36	9.39	13.82	9.52	2.54	0.87	3.58	2.33	0.24	1.0099e-05
MELO3C002289	ABF57559	OleI [Camellia oleifera]	3e-36	7.88	1.84	4.1	4.61	1.45	0.5	0.31	0.75	0.16	0.00169677
MELO3C006595	XP_002516838	sugar transporter, putative [Ricinus communis]	2e-84	3.39	2.71	4.16	3.42	1.12	0	0.41	0.51	0.15	0.006409
MELO3C026462	XP_002282689	PREDICTED: hypothetical protein [Vitis vinifera]	1e-11	3.02	1.81	5.24	3.36	0.4	0.34	0.43	0.39	0.12	0.00724363
MELO3C005486	XP_002327271	proton-dependent oligopeptide transporter [Populus trichocarpa]	9e-205	3.24	3.88	2.67	3.26	0.33	0.28	0.18	0.26	0.08	8.60479e-09
20DAA
Gene ID	Acc#	description	e value	green_20D_rep1	green_20D_rep2	green_20D_rep3	mean	orange_20D_rep1	orange_20D_rep2	orange_20D_rep3	mean	ratio	adjust p
MELO3C002089	NP_177524	transcription factor BEE 3 [Arabidopsis thaliana]	6e-48	0	0	0	0	2.48	3.95	2.55	2.99	299.33	4.59668e-07
MELO3C026265	XP_002511336	r2r3-myb transcription factor, putative [Ricinus communis]	2e-13	0.29	0	0	0.1	1.68	1.71	2.16	1.85	19.14	0.00381687
MELO3C009141	XP_002530493	phosphatidylethanolamine binding protein, putative [Ricinus communis]	6e-70	0.94	1.45	0.49	0.96	28.99	24.94	0.92	18.28	19.05	3.97252e-06
MELO3C007751			0	0.56	0	0.88	0.48	6.43	8.58	9.49	8.17	17.01	2.778e-06
MELO3C024989	ADG58068	transcription factor [Lycoris longituba]	3e-35	0.63	4.55	4.61	3.26	83	51.82	20.22	51.68	15.84	4.4439e-19
MELO3C013772	ACF19982	MYC2 [Hevea brasiliensis]	2e-77	0.58	0.22	0.68	0.49	7.84	5.35	8.04	7.08	14.34	1.12879e-14
MELO3C011116	XP_002263705	PREDICTED: similar to transcription factor-related [Vitis vinifera]	7e-42	0	0	0.87	0.29	7.39	3.35	1.08	3.94	13.59	8.99367e-05
MELO3C006079	P46519	RecName: Full=Desiccation protectant protein Lea14 homolog	7e-61	3.11	3.35	3.88	3.45	102.05	21.2	13.67	45.64	13.24	3.30859e-10
MELO3C011329	XP_002510630	multicopper oxidase, putative [Ricinus communis]	1e-221	1.18	1.09	1.66	1.31	15.17	22.7	13.15	17.01	12.98	4.14907e-29
MELO3C002623	XP_002509444	Ethylene-responsive transcription factor, putative [Ricinus communis]	9e-47	3.9	0	1.52	1.81	18.1	20.52	31.09	23.24	12.86	3.17736e-13
MELO3C005307	NP_680160	winged-helix DNA-binding transcription factor family protein [Arabidopsis thaliana]	1e-08	0	0	0.15	0.05	0.55	0.69	0.63	0.62	12.47	0.00872578
MELO3C005487	XP_002327271	proton-dependent oligopeptide transporter [Populus trichocarpa]	4e-167	0.33	0	0.52	0.28	4.97	2.65	2.55	3.39	11.96	3.81621e-06
MELO3C016152	CAC85924	Gibberellin 2-oxidase [Cucurbita maxima]	2e-120	1.03	0.79	0	0.61	5.13	8.19	7.33	6.88	11.35	8.61026e-09
MELO3C002483	XP_002518538	gibberellin 20-oxidase, putative [Ricinus communis]	9e-121	3.6	4.44	6.75	4.93	118.98	32.59	9.5	53.69	10.89	9.64882e-09
MELO3C005628	XP_002276100	PREDICTED: hypothetical protein [Vitis vinifera]	2e-84	0.13	0.41	0	0.18	2.83	2.11	0.87	1.94	10.76	0.00032293
MELO3C005632	XP_002509706	multidrug resistance pump, putative [Ricinus communis]	3e-202	0.42	0	1.53	0.65	12.42	4.89	3.6	6.97	10.72	5.69028e-08
MELO3C004455	XP_002527192	Cucumber peeling cupredoxin, putative [Ricinus communis]	2e-43	8.06	7.23	11.14	8.81	179.7	65.47	24.47	89.88	10.2	1.88819e-13
MELO3C011019	XP_002529658	Zeamatin precursor, putative [Ricinus communis]	1e-104	0	0.42	0.42	0.28	5.05	1.58	1.59	2.74	9.79	0.00669853
MELO3C008331	ADE41125	AP2 domain class transcription factor [Malus x domestica]	3e-61	0.14	0.21	1.3	0.55	8.68	4.71	1.92	5.1	9.28	5.26295e-06
MELO3C015571	XP_002523410	serine-threonine protein kinase, plant-type, putative [Ricinus communis]	6e-257	0.87	0.15	1.06	0.69	9.01	6.41	3.41	6.28	9.05	5.34425e-11
MELO3C012791	XP_002521130	Pectate lyase precursor, putative [Ricinus communis]	1e-213	1.08	2.29	1.05	1.47	13.46	14.47	11.55	13.16	8.93	2.90301e-22
MELO3C014759	ABD33170	disease resistance gene, putative [Medicago truncatula]	6e-25	0.53	0.54	1.1	0.72	11.6	5.38	2.33	6.44	8.9	7.79258e-06
MELO3C003015	CAC83767	allene oxide cyclase [Medicago truncatula]	3e-88	3.36	3.11	3.85	3.44	37.13	35.63	17.75	30.17	8.77	1.13619e-19
MELO3C017631	XP_002511026	cyclin-dependent protein kinase, putative [Ricinus communis]	3e-60	0.36	0.28	0	0.21	2.55	1.43	1.44	1.81	8.47	0.00261666
MELO3C004579	BAB01268	transcription factor TINY-like protein [Arabidopsis thaliana]	6e-46	3.06	2.83	1.91	2.6	40.14	14.64	8.74	21.17	8.14	5.75087e-08
MELO3C016434	NP_565285	AAA-type ATPase-like protein [Arabidopsis thaliana]	0	0.73	0.78	1.5	1	8.46	8.48	6.57	7.84	7.81	1.97911e-25
MELO3C025324	NP_193602	leucine-rich repeat extensin-like protein 5 [Arabidopsis thaliana]	5e-252	10.04	12.09	12.25	11.46	75.32	105.77	85.39	88.83	7.75	1.57144e-66
MELO3C013352	NP_195233	SBP (S-ribonuclease binding protein) family protein [Arabidopsis thaliana]	2e-42	1	1.24	0.31	0.85	7.46	6.71	5.45	6.54	7.69	3.29199e-08
MELO3C026601	XP_002530088	GAST1 protein precursor, putative [Ricinus communis]	8e-42	0.41	2.53	0.64	1.19	2.93	9.24	15.05	9.07	7.6	7.50487e-05
MELO3C026359	XP_002264443	PREDICTED: similar to leucine-rich repeat family protein [Vitis vinifera]	1e-126	3.06	2.49	3.27	2.94	22.56	20.94	23.16	22.22	7.56	7.97168e-28
MELO3C009386	XP_002531930	UDP-glucosyltransferase, putative [Ricinus communis]	2e-140	0	0.21	0.64	0.28	3.12	1.59	1.7	2.14	7.54	0.000511776
MELO3C014053	XP_002298066	AP2/ERF domain-containing transcription factor [Populus trichocarpa]	2e-50	4.23	0.73	2.2	2.39	40.3	8.53	4.83	17.89	7.49	0.000575247
MELO3C008287	XP_002526879	amino acid transporter, putative [Ricinus communis]	7e-159	0.23	0.18	0.53	0.31	2.11	3.22	1.67	2.33	7.45	2.73085e-05
MELO3C013699	Q43062	RecName: Full=Pectinesterase/pectinesterase inhibitor PPE8B; Includes: RecName: Full=Pectinesterase inhibitor PPE8B; AltName: Full=Pectin methylesterase inhibitor PPE8B; Includes: RecName: Full=Pectinesterase PPE8B; Short=PE PPE8B; AltName: Full=Pectin methylesterase PPE8B; Flags: Precursor	3e-211	7.25	4.59	10.86	7.57	70.18	72.63	24.67	55.83	7.38	5.92892e-20
MELO3C002437			0	1.85	0.95	1.93	1.58	11.48	14.36	8.61	11.48	7.28	1.25584e-08
MELO3C016536	XP_002533913	NAC domain-containing protein, putative [Ricinus communis]	3e-102	0.7	2.42	1.63	1.58	22.14	5.94	6.26	11.45	7.23	9.0095e-07
MELO3C012329	CBI39128	unnamed protein product [Vitis vinifera]	5e-167	2.99	3.42	4.67	3.69	23.56	29.98	25.25	26.26	7.11	4.17581e-36
MELO3C005964	XP_002878340	zinc ion binding protein [Arabidopsis lyrata subsp. lyrata]	1e-14	16.71	17.84	32.13	22.23	302.16	119.07	52.75	157.99	7.11	3.64683e-11
MELO3C002017	XP_002514684	diacylglycerol kinase, theta, putative [Ricinus communis]	0	4.48	2.77	6.02	4.42	67.99	16.08	8.81	30.96	7	3.87335e-08
MELO3C015135	XP_002527036	annexin, putative [Ricinus communis]	4e-121	0.62	0.95	0	0.52	4.11	3.28	3.47	3.62	6.92	5.88543e-05
MELO3C016124	ADN34027	UNE1-like protein [Cucumis melo subsp. melo]	1e-93	1.03	1.39	2.21	1.54	15.79	9.98	5.65	10.47	6.79	1.45422e-10
MELO3C021517	XP_002517383	transferase, transferring glycosyl groups, putative [Ricinus communis]	0	0.11	0.16	0.16	0.14	0.9	1	1.01	0.97	6.77	0.00939323
MELO3C005636	CAK18867	putative calmodulin binding protein precursor [Phillyrea latifolia]	9e-29	2.57	5.49	6.8	4.95	48.57	30.86	20	33.14	6.69	6.32849e-16
MELO3C003230	XP_002531355	Anthocyanin 5-aromatic acyltransferase, putative [Ricinus communis]	2e-183	59.89	61.67	103.79	75.12	528.55	473.85	502.18	501.53	6.68	1.20685e-57
MELO3C025166	ABN11916	aquaporin [Cucumis sativus]	1e-42	3.3	2.54	3.86	3.23	20.01	18.55	25.38	21.31	6.59	1.88335e-06
MELO3C011588	NP_173610	putative phosphatidylinositol-4-phosphate 5-kinase [Arabidopsis thaliana]	3e-142	0.63	0.72	0.24	0.53	4.02	3.18	3.21	3.47	6.55	1.17685e-05
MELO3C007887	XP_002531514	Leucine-rich repeat receptor protein kinase EXS precursor, putative [Ricinus communis]	0	0.14	0.32	0	0.15	0.6	1.27	1.08	0.98	6.41	0.000708631
MELO3C023987	XP_002517797	conserved hypothetical protein [Ricinus communis]	3e-155	8.04	10.01	7.5	8.52	50.98	66.97	39.3	52.42	6.15	3.52443e-32
MELO3C007935	ACW82412	putative peroxidase [Olea europaea]	3e-133	10.38	11.94	9.86	10.73	37.22	64.14	92.09	64.48	6.01	8.2462e-22
MELO3C005492	XP_002510997	Nodulation receptor kinase precursor, putative [Ricinus communis]	1e-79	0.83	0.64	0.32	0.6	5.6	2.85	2.12	3.52	5.91	0.000957011
MELO3C014239	ABK60195	PIP2 protein [Gossypium hirsutum]	8e-143	1.77	3.33	2.45	2.52	24.09	7.69	12.51	14.76	5.87	2.80848e-08
MELO3C009229	BAI22477	delta 1-pyrroline-5-carboxylate synthase [Vigna unguiculata]	4e-280	0.63	0	0.33	0.32	2.27	2.3	1.01	1.86	5.81	0.000689119
MELO3C005359	XP_002524401	basic 7S globulin 2 precursor small subunit, putative [Ricinus communis]	3e-170	1.59	0.61	1.24	1.15	5.66	8.06	5.52	6.41	5.59	4.67161e-09
MELO3C022338	XP_002514867	hydrolase, acting on ester bonds, putative [Ricinus communis]	1e-112	12.83	18.03	15.14	15.33	85.68	97.86	73.34	85.63	5.58	5.20472e-44
MELO3C012224	XP_002529147	Aspartic proteinase nepenthesin-1 precursor, putative [Ricinus communis]	9e-193	1.61	1.24	0.75	1.2	5.74	5.83	8.01	6.53	5.44	5.09188e-08
MELO3C022376	XP_002524040	cytochrome P450, putative [Ricinus communis]	9e-159	1.51	2.96	3	2.49	12.32	12.73	15.06	13.37	5.37	3.0875e-16
MELO3C014574	ADN33926	hexokinase [Cucumis melo subsp. melo]	9e-233	0.32	0.74	0.25	0.44	0.68	3.47	2.8	2.32	5.31	0.00358066
MELO3C020429	ACJ11726	serine hydroxymethyltransferase [Gossypium hirsutum]	2e-262	12.01	16.9	14.85	14.59	68.24	86.14	75.77	76.72	5.26	1.1197e-43
MELO3C000333	XP_002513049	phosphatidylinositol-4-phosphate 5-kinase, putative [Ricinus communis]	2e-67	8.68	5.86	5.94	6.83	37.97	37.02	32.62	35.87	5.25	6.43457e-12
MELO3C017297	XP_002511962	Aspartic proteinase nepenthesin-1 precursor, putative [Ricinus communis]	4e-135	3.92	8.76	10.57	7.75	53.13	45.76	20.63	39.84	5.14	3.47201e-13
MELO3C012305	NP_196644	S-adenosyl-L-methionine-dependent methyltransferase domain-containing protein [Arabidopsis thaliana]	4e-78	6.81	7.55	6.32	6.89	33.13	36.77	36.04	35.31	5.12	1.36676e-24
MELO3C013384	XP_002312989	SAUR family protein [Populus trichocarpa]	6e-29	5.31	2.92	1.18	3.14	18.94	14.03	15	15.99	5.1	3.98432e-07
MELO3C006236	XP_002524056	Spotted leaf protein, putative [Ricinus communis]	5e-61	0.48	0.25	0.5	0.41	3.41	1.27	1.52	2.07	5.04	0.00834839
MELO3C017408	CBI17873	unnamed protein product [Vitis vinifera]	8e-11	7.55	22.7	16.03	15.43	97.59	88.52	46.83	77.65	5.03	2.9759e-15
MELO3C013771	XP_002279815	PREDICTED: hypothetical protein [Vitis vinifera]	1e-64	0.93	0.48	1.21	0.87	4.43	4.17	4.44	4.35	4.98	5.68967e-06
MELO3C023532	AAL87667	transcription factor RAU1 [Oryza sativa]	8e-09	6.21	6.11	3.92	5.41	22.82	26.84	30.89	26.85	4.96	1.04907e-23
MELO3C005485	XP_002265921	PREDICTED: similar to oligopeptide transporter, putative [Vitis vinifera]	2e-154	1.51	0.93	2.6	1.68	8	7.36	9.66	8.34	4.96	1.13131e-09
MELO3C026880	BAA97098	unnamed protein product [Arabidopsis thaliana]	7e-52	5.03	9.71	7.47	7.4	63.26	35.07	11.25	36.53	4.93	7.60008e-07
MELO3C003210	NP_190970	inositol phosphorylceramide synthase 1 [Arabidopsis thaliana]	8e-116	13.31	17.82	16.96	16.03	161.51	51.59	22.72	78.61	4.9	3.8523e-07
MELO3C015792	XP_002524747	type I inositol polyphosphate 5-phosphatase, putative [Ricinus communis]	6e-281	0.37	0.38	0.19	0.31	1.06	1.98	1.55	1.53	4.88	0.00368227
MELO3C023514	XP_002534537	Homeobox-leucine zipper protein HAT14, putative [Ricinus communis]	2e-73	0.64	0.99	3.33	1.65	14.01	8.67	1.41	8.03	4.86	0.00415365
MELO3C023852	XP_002311167	actin 4 [Populus trichocarpa]	2e-215	1.05	2.15	0.27	1.16	3.48	7.71	5.62	5.6	4.84	2.43463e-05
MELO3C026796	XP_002521497	uracil DNA glycosylase, putative [Ricinus communis]	1e-60	0.93	0.96	0.48	0.79	4.87	4.05	2.5	3.81	4.82	0.00728157
MELO3C017005	ADN34135	multicopper oxidase [Cucumis melo subsp. melo]	0	12.82	12.6	15.95	13.79	57.33	75.32	63.26	65.3	4.74	5.854e-40
MELO3C017055	ABN06033	General substrate transporter [Medicago truncatula]	4e-192	1.15	1.55	2.02	1.57	5.12	10.31	6.84	7.42	4.72	1.05106e-07
MELO3C006836	XP_002321852	predicted protein [Populus trichocarpa]	4e-162	1.44	3.2	1.5	2.05	12.08	8.34	8.42	9.61	4.7	7.35013e-09
MELO3C012099	CAA10130	ribonuclease T2 [Cicer arietinum]	5e-93	1.85	0	2.16	1.34	8.9	4.19	5.58	6.22	4.66	0.000313341
MELO3C015618	ACM78615	non-specific lipid-transfer protein-like protein [Tamarix hispida]	1e-30	1.13	1.74	0.44	1.1	4.83	4.91	5.58	5.11	4.63	0.00050887
MELO3C007297	XP_002519037	Stem-specific protein TSJT1, putative [Ricinus communis]	5e-96	29.93	28.68	23.03	27.21	116.87	112.06	147.91	125.61	4.62	2.76517e-36
MELO3C004728	ABS01351	basic leucine zipper protein [Carica papaya]	5e-154	0.76	0.7	1.19	0.88	3.47	4.85	3.89	4.07	4.61	2.60382e-05
MELO3C026881	CBZ55484	conserved hypothetical protein [Neospora caninum Liverpool]	4e-48	10.48	13.04	12.94	12.15	93.66	55.09	19.08	55.94	4.6	5.1973e-09
MELO3C014290	XP_002517079	calmodulin binding protein, putative [Ricinus communis]	3e-80	1.27	1.96	2.43	1.89	7.27	6.98	11.71	8.65	4.59	1.38957e-08
MELO3C007669	ACN91274	dentin sialophosphoprotein precursor [Pan troglodytes]	6e-43	5.93	5.49	7.41	6.28	21.83	36.2	27.86	28.63	4.56	5.81182e-28
MELO3C026870	AAR31108	peroxidase precursor [Quercus suber]	3e-124	1.78	2.75	2.78	2.44	8.39	12.92	11.75	11.02	4.52	1.21297e-09
MELO3C011100	XP_002514026	Aspartic proteinase nepenthesin-1 precursor, putative [Ricinus communis]	4e-194	200.07	247.22	243.7	230.33	827.24	1085.27	1170.85	1027.79	4.46	3.16503e-45
MELO3C022731	XP_002534357	Glucan endo-1,3-beta-glucosidase precursor, putative [Ricinus communis]	5e-44	1.85	3.8	0.96	2.2	8.81	10.29	10.4	9.83	4.46	0.00154115
MELO3C022704	CAB95025	pectin methylesterase [Nicotiana tabacum]	3e-212	3.12	2.41	5.28	3.6	12.43	17.35	18.1	15.96	4.43	1.53335e-14
MELO3C020979	XP_002509479	Glucan endo-1,3-beta-glucosidase precursor, putative [Ricinus communis]	3e-93	8.59	6.18	8.35	7.71	30.25	40.72	30.91	33.96	4.41	8.73841e-20
MELO3C005561	XP_002532575	multicopper oxidase, putative [Ricinus communis]	0	4.85	2.71	5.32	4.29	18.27	20.22	18.23	18.91	4.4	1.61512e-20
MELO3C009782	ABS01352	methionine synthase [Carica papaya]	0	78.94	89.87	88.78	85.86	326.16	438.05	363.46	375.89	4.38	2.63775e-49
MELO3C007566	XP_002310135	predicted protein [Populus trichocarpa]	2e-134	12.91	10.72	13.97	12.53	43.61	61.82	58.97	54.8	4.37	2.65827e-22
MELO3C023540			0	5.46	6.48	11.16	7.7	60.59	25.31	12.01	32.64	4.24	7.34777e-05
MELO3C007189	XP_002883423	pentatricopeptide repeat-containing protein [Arabidopsis lyrata subsp. lyrata]	1e-159	0.39	0.2	0.82	0.47	2.24	2.47	1.24	1.98	4.22	0.00578577
MELO3C023043	XP_002528357	DUF26 domain-containing protein 2 precursor, putative [Ricinus communis]	5e-122	2.45	3.4	1.53	2.46	8.04	9.24	13.81	10.36	4.21	2.57014e-06
MELO3C014508	XP_002523853	conserved hypothetical protein [Ricinus communis]	6e-108	0.53	0	1.65	0.73	3.2	3.54	2.41	3.05	4.2	0.000659527
MELO3C001427	ADN34135	multicopper oxidase [Cucumis melo subsp. melo]	7e-35	10.48	7.18	23.65	13.77	61.52	63.38	46.94	57.28	4.16	5.34105e-07
MELO3C018888	ABV27473	fasciclin-like arabinogalactan protein 2 [Gossypium hirsutum]	1e-90	13.92	19.92	16.71	16.85	64.82	76.28	68.17	69.76	4.14	4.41083e-28
MELO3C018476	AAM77274	cyclin D3.2 protein [Lagenaria siceraria]	8e-172	0.6	0.47	0.47	0.51	1.94	2.3	2.1	2.11	4.12	0.00742233
MELO3C009217	XP_002534085	conserved hypothetical protein [Ricinus communis]	1e-29	13.52	28.71	21.13	21.12	127.38	70.61	62.04	86.68	4.1	2.08689e-14
MELO3C002447	ADN34061	multicopper oxidase [Cucumis melo subsp. melo]	0	0.91	0.18	0.71	0.6	1.78	2.55	3	2.44	4.07	0.000551507
MELO3C019810	XP_002531678	adenosine kinase, putative [Ricinus communis]	3e-178	7.83	10.85	7.74	8.81	33.32	40.25	33.5	35.69	4.05	4.84552e-21
MELO3C002079	XP_002511962	Aspartic proteinase nepenthesin-1 precursor, putative [Ricinus communis]	7e-187	7.34	5.66	8.5	7.17	24.57	27.64	34.87	29.03	4.05	2.92305e-20
MELO3C007431	XP_002518399	alkaline phytoceramidase, putative [Ricinus communis]	1e-127	8.15	7.22	8.94	8.1	67.12	19.01	11.95	32.69	4.03	1.75477e-05
MELO3C020541	AEF80000	fatty acid desaturase 3 [Corylus heterophylla]	2e-132	1.06	0.94	0.71	0.9	2.38	4.3	4.23	3.64	4.03	0.000241365
MELO3C007882	XP_002512985	GATA transcription factor, putative [Ricinus communis]	2e-35	3.14	1.76	2.23	2.38	9.38	9.12	10.05	9.52	4	1.16888e-05
MELO3C002480	XP_002518528	Xyloglucan endotransglucosylase/hydrolase protein A precursor, putative [Ricinus communis]	3e-150	3.09	6.35	3.22	4.22	14.46	17.68	18.24	16.79	3.98	1.06334e-11
MELO3C017305	AAP37970	seed specific protein Bn15D17A [Brassica napus]	4e-62	36.74	35.38	40.22	37.45	162.41	146.92	131.91	147.08	3.93	1.3012e-34
MELO3C021190	XP_002509838	zinc finger protein, putative [Ricinus communis]	1e-46	53	55.68	57.11	55.26	295.55	186.69	168.79	217.01	3.93	3.07608e-21
MELO3C021999	XP_002533125	Alpha-expansin 5 precursor, putative [Ricinus communis]	2e-126	29.19	36.43	31.09	32.24	140.95	135.77	98.42	125.05	3.88	1.33867e-25
MELO3C001323	ADG37658	DUF300 family protein [Nicotiana tabacum]	2e-26	29.07	48.59	35.97	37.88	307.93	58.03	71.93	145.96	3.85	0.000252027
MELO3C018667	XP_002513707	Beta-glucosidase, putative [Ricinus communis]	6e-293	6.37	7.89	9.39	7.88	37.28	29.04	23.8	30.04	3.81	4.37236e-20
MELO3C026677	XP_002510897	erecta, putative [Ricinus communis]	0	1.06	0.5	0.89	0.82	1.86	2.95	4.4	3.07	3.76	8.07538e-05
MELO3C026509	XP_002520195	Microtubule-associated protein TORTIFOLIA1, putative [Ricinus communis]	4e-177	0.77	0.66	1.6	1.01	4.14	3.4	3.75	3.76	3.73	4.16714e-06
MELO3C000251	ADG37658	DUF300 family protein [Nicotiana tabacum]	1e-41	35.46	37.8	37.28	36.85	295.57	62.24	52.46	136.76	3.71	0.000136267
MELO3C015963	XP_002523113	Pectinesterase-3 precursor, putative [Ricinus communis]	5e-206	16.25	15.74	22.83	18.27	48.03	77.17	76.83	67.34	3.69	8.95644e-22
MELO3C020951	XP_002525099	carbohydrate transporter, putative [Ricinus communis]	3e-166	2.24	0.58	1.36	1.39	7.81	3.97	3.65	5.14	3.69	0.000315632
MELO3C017497	XP_002532412	STS14 protein precursor, putative [Ricinus communis]	5e-84	1.4	3.97	4.75	3.37	8.35	11.55	17.33	12.41	3.68	1.04474e-05
MELO3C012108	XP_002522457	Alpha-expansin 1 precursor, putative [Ricinus communis]	2e-133	7.91	9.53	7.24	8.23	21.49	32.63	35.65	29.92	3.64	1.80126e-13
MELO3C009159	ADN33789	hypothetical protein [Cucumis melo subsp. melo]	8e-205	7.32	13.5	10.33	10.38	57.39	32.93	22.65	37.66	3.63	2.9033e-09
MELO3C012217	XP_002315958	AP2 domain-containing transcription factor [Populus trichocarpa]	1e-118	25.6	34.76	29.13	29.83	113.2	108.98	101.95	108.04	3.62	5.43907e-29
MELO3C015579	CAN78878	hypothetical protein VITISV_024989 [Vitis vinifera]	2e-65	1.08	2.08	2.95	2.04	6.55	8.03	7.52	7.37	3.62	0.000183324
MELO3C005255	ADN33706	dynamin [Cucumis melo subsp. melo]	0	4.48	2.88	2.92	3.43	13.74	13.08	10.34	12.39	3.61	1.27082e-12
MELO3C004322	ADN33672	hypothetical protein [Cucumis melo subsp. melo]	5e-66	0.44	0.85	0.17	0.49	2.04	1.68	1.53	1.75	3.6	0.00686922
MELO3C027299	NP_180379	major facilitator protein [Arabidopsis thaliana]	2e-227	5.84	7.38	7.84	7.02	25.67	24.14	25.58	25.13	3.58	2.83067e-19
MELO3C002607	XP_002265459	PREDICTED: hypothetical protein [Vitis vinifera]	3e-76	4.4	0.89	3.89	3.06	9.02	12.23	11.65	10.97	3.58	1.67925e-06
MELO3C017501	ACX42572	CONSTANS-like zinc finger protein [Glycine max]	3e-121	0.96	1.49	4.27	2.24	5.96	11.54	6.59	8.03	3.58	7.71895e-05
MELO3C016465	ABE91872	TGF-beta receptor, type I/II extracellular region; ABC transporter related [Medicago truncatula]	4e-181	0.33	2.57	1.04	1.31	6.43	3.87	3.79	4.7	3.58	0.00189742
MELO3C005655	NP_176519	Myosin heavy chain-related protein [Arabidopsis thaliana]	3e-132	2.97	5.2	3.61	3.93	12.45	14.33	15.1	13.96	3.56	9.55916e-17
MELO3C024198	ABN08958	Leucine-rich repeat; Leucine-rich repeat, cysteine-containing type [Medicago truncatula]	2e-34	3.06	2.62	7.44	4.37	15.55	20	10.97	15.51	3.55	4.1702e-05
MELO3C017973	AAO15295	Putative reverse transcriptase [Oryza sativa Japonica Group]	2e-17	2.57	3.96	5.02	3.85	7.34	17.25	16.01	13.53	3.52	6.10621e-05
MELO3C016849	XP_002510028	homeobox protein, putative [Ricinus communis]	4e-22	0.95	3.93	5.96	3.61	16.35	10.39	11.43	12.72	3.52	0.000204086
MELO3C009596	XP_002531581	Protein AFR, putative [Ricinus communis]	3e-93	10.69	15.78	13.5	13.32	50.97	30.69	58.5	46.72	3.51	4.40301e-12
MELO3C024444	ABD33170	disease resistance gene, putative [Medicago truncatula]	3e-19	7.29	5.42	13.93	8.88	35.1	30.19	27.72	31	3.49	2.78059e-10
MELO3C023586	XP_002517750	serine carboxypeptidase, putative [Ricinus communis]	1e-157	1.64	0	0.91	0.85	1	3.57	4.29	2.95	3.47	0.00843176
MELO3C008515	NP_850409	ARGOS-like protein [Arabidopsis thaliana]	5e-17	60.14	48.77	71.69	60.2	248.83	184.62	190.81	208.09	3.46	5.3941e-26
MELO3C007055	XP_002523157	Reticuline oxidase precursor, putative [Ricinus communis]	4e-214	28.87	20.33	21.38	23.53	115.25	75.34	53.36	81.32	3.46	1.2486e-14
MELO3C009203	CAM58986	beta tubulin 8 [Hordeum vulgare subsp. vulgare]	6e-254	143.84	184.15	205.97	177.99	595.67	649.64	595.43	613.58	3.45	1.83525e-34
MELO3C006092	A7PZL3	RecName: Full=Probable polygalacturonase; Short=PG; AltName: Full=Pectinase	1e-215	28.95	34.37	25.28	29.53	70.33	102.29	132.75	101.79	3.45	1.61257e-18
MELO3C015419	XP_002514210	Pectinesterase PPE8B precursor, putative [Ricinus communis]	1e-188	4.5	6.43	4.43	5.12	9.52	22.02	21.38	17.64	3.45	6.21945e-08
MELO3C003559	Q9THX6	RecName: Full=Thylakoid lumenal 29 kDa protein, chloroplastic; Short=TL29; AltName: Full=LeAPx09; AltName: Full=P29; Flags: Precursor	2e-69	0.63	1.71	1.24	1.19	2.26	5.28	4.76	4.1	3.44	0.00121544
MELO3C026591	XP_002521491	Esterase precursor, putative [Ricinus communis]	4e-135	2.21	1.71	4.5	2.81	8.22	8.2	12.5	9.64	3.43	3.20161e-05
MELO3C018242	ADL36797	NAC domain class transcription factor [Malus x domestica]	1e-76	2.31	1.02	1.03	1.45	6.12	4.42	4.35	4.96	3.42	0.000584525
MELO3C010822	AAY51975	GIR1 [Vigna radiata]	1e-28	3.14	2.08	12.63	5.95	22.45	14.67	23.71	20.28	3.41	0.000235554
MELO3C017151	XP_002511509	nitrate transporter, putative [Ricinus communis]	8e-239	10.55	10.91	19.21	13.56	73.32	41.29	23.52	46.04	3.4	1.67331e-08
MELO3C017651	XP_002510997	Nodulation receptor kinase precursor, putative [Ricinus communis]	7e-132	1.13	0.66	0.66	0.82	1.42	3.6	3.32	2.78	3.4	0.00414662
MELO3C003933	XP_002534996	cinnamate 4-hydroxylase, putative [Ricinus communis]	1e-242	1.24	0.42	0.86	0.84	1.37	4.29	2.92	2.86	3.4	0.00534782
MELO3C010312	AAL35979	extensin-like protein [Cucumis sativus]	2e-112	76.23	63.02	108.05	82.43	241.5	278.95	316.85	279.1	3.39	3.31579e-25
MELO3C017345	NP_200058	mate efflux domain-containing protein [Arabidopsis thaliana]	2e-164	2.94	0	1.21	1.38	6.18	4.71	3.17	4.69	3.39	0.00551111
MELO3C007138	ABK95079	unknown [Populus trichocarpa]	7e-173	79.32	97.55	101.03	92.63	354.91	319.92	264.03	312.95	3.38	5.53844e-30
MELO3C010706	XP_002515037	Pectate lyase precursor, putative [Ricinus communis]	3e-136	1.07	1.18	2.88	1.71	5.92	5.8	5.63	5.78	3.38	4.83413e-05
MELO3C003241	XP_002526897	ATP binding protein, putative [Ricinus communis]	1e-71	0.78	0.2	1.42	0.8	2.04	3.59	2.48	2.7	3.38	0.00396786
MELO3C022377	XP_002523472	cytochrome P450, putative [Ricinus communis]	2e-161	1.81	1.16	1.42	1.46	3.23	5.37	6.2	4.93	3.37	0.000275296
MELO3C026503	ADG58071	transcription factor [Lycoris longituba]	7e-66	3.1	1.37	4.15	2.87	10.95	8.99	8.98	9.64	3.35	4.47608e-07
MELO3C025791	XP_002525010	d-3-phosphoglycerate dehydrogenase, putative [Ricinus communis]	1e-255	1.11	1.71	2.83	1.88	6.33	5.85	6.72	6.3	3.35	4.70648e-07
MELO3C010760	XP_002516460	pollen specific protein sf21, putative [Ricinus communis]	1e-168	18.47	27.1	23.66	23.08	125.42	60.56	45.07	77.02	3.34	1.50939e-09
MELO3C004635	ACY82515	mitogen-activated protein kinase kinase [Malus x domestica]	3e-123	2.29	5.14	0	2.48	11.31	6.2	7.33	8.28	3.34	0.00277863
MELO3C009422	ABE80120	Homeodomain-like [Medicago truncatula]	3e-122	31.77	17.35	17.34	22.15	75.97	81.97	63.07	73.67	3.33	6.41698e-17
MELO3C002002	Q9FLQ7	RecName: Full=Formin-like protein 20; Short=AtFH20	8e-199	0.93	0.4	0.73	0.69	1.7	2.66	2.5	2.29	3.33	2.30364e-05
MELO3C013960	ADQ74763	nitrate transporter 1.1 [Cucumis sativus]	0	39.35	41.99	44.68	42.01	135.08	152.59	130.63	139.43	3.32	1.42577e-34
MELO3C018430	XP_002522328	DNA binding protein, putative [Ricinus communis]	2e-13	4.07	0.9	2.27	2.41	8.3	8.86	6.61	7.92	3.28	2.92794e-05
MELO3C003492	ABY48134	bHLH transcription factor [Medicago truncatula]	6e-62	3.61	2.63	1.19	2.48	10.3	10.74	3.2	8.08	3.26	0.00311028
MELO3C021982	XP_002517493	multidrug resistance protein 1, 2, putative [Ricinus communis]	0	2.93	2.94	3.55	3.14	7.12	12.18	11.28	10.19	3.25	6.07496e-11
MELO3C000776	ABN11916	aquaporin [Cucumis sativus]	6e-76	22.84	13.21	15.17	17.07	47.3	48.5	70.75	55.52	3.25	2.08401e-08
MELO3C010783	ABN51065	basic helix-loop-helix protein [Sesamum indicum]	2e-36	1.39	1.6	2.16	1.72	3.46	6.54	6.73	5.58	3.25	0.000383899
MELO3C010793	XP_002283431	PREDICTED: hypothetical protein [Vitis vinifera]	5e-31	7.42	7.25	6.78	7.15	23.77	23.9	21.61	23.09	3.23	3.11545e-12
MELO3C022701	XP_002532945	Pectinesterase-3 precursor, putative [Ricinus communis]	1e-222	25.83	15.73	29.39	23.65	128.79	62.75	37.04	76.19	3.22	1.6604e-07
MELO3C016709	XP_002528562	calmodulin binding protein, putative [Ricinus communis]	4e-211	3.48	3.43	3.62	3.51	8.69	11.08	13.95	11.24	3.2	4.7042e-10
MELO3C015294	ACI31551	heat shock protein 90-2 [Glycine max]	4e-39	37.68	52.45	57.44	49.19	136.49	172.09	162.35	156.98	3.19	1.32009e-13
MELO3C014437	Q04644	RecName: Full=1-aminocyclopropane-1-carboxylate oxidase 1; Short=ACC oxidase 1; AltName: Full=Ethylene-forming enzyme; Short=EFE; AltName: Full=PMEL1	2e-183	13.56	20.92	26.88	20.45	78.91	65.67	50.89	65.16	3.19	1.60715e-13
MELO3C005794	XP_002518930	Glucan endo-1,3-beta-glucosidase precursor, putative [Ricinus communis]	7e-13	7.79	5.51	4.06	5.79	10.66	21.67	22.84	18.39	3.18	2.69927e-05
MELO3C018472	XP_002282482	PREDICTED: similar to leucine-rich repeat family protein [Vitis vinifera]	1e-103	1.47	0.91	1.61	1.33	3.15	4.7	4.85	4.23	3.18	0.000755726
MELO3C023802	NP_566175	LOB domain-containing protein 41 [Arabidopsis thaliana]	1e-71	88.71	99.89	97.57	95.39	332.15	306.58	268.58	302.44	3.17	3.15402e-31
MELO3C019519			0	1.51	1.1	0.97	1.19	2.67	4.65	4.04	3.79	3.17	7.58111e-05
MELO3C005898	NP_567786	major facilitator protein [Arabidopsis thaliana]	7e-235	48.9	52.13	50.32	50.45	168.61	169.96	139.79	159.45	3.16	2.99496e-30
MELO3C023599	ACJ11724	glutamine synthase [Gossypium hirsutum]	3e-200	35.89	55.05	46.89	45.94	113.5	190.72	131.53	145.25	3.16	1.49056e-16
MELO3C018849	BAD95882	glucosyltransferase [Ipomoea purpurea]	7e-141	0.95	1.25	0.42	0.87	1.55	3.34	3.38	2.76	3.16	0.00580421
MELO3C011112	NP_680410	C3H4 type zinc finger protein [Arabidopsis thaliana]	2e-219	0.5	0.9	0.39	0.6	1.66	2.05	1.89	1.87	3.13	0.00229827
MELO3C004975	XP_002523715	conserved hypothetical protein [Ricinus communis]	1e-68	8.5	9.27	11.66	9.81	39.97	30.39	21.43	30.6	3.12	2.79582e-09
MELO3C019588	XP_002533837	Nodulation receptor kinase precursor, putative [Ricinus communis]	2e-276	5.07	4.83	5.55	5.15	17.14	14.79	16.18	16.04	3.11	6.96094e-15
MELO3C018446	XP_002518770	serine-threonine protein kinase, plant-type, putative [Ricinus communis]	3e-189	1.54	0.65	2.19	1.46	5.41	3.67	4.53	4.54	3.11	0.000831273
MELO3C003119	CAB72130	heat shock protein 70 [Cucumis sativus]	0	191.83	187.77	273.92	217.84	665.81	814.7	544.2	674.9	3.1	1.22537e-21
MELO3C013665	NP_188099	mechanosensitive channel of small conductance-like 5 [Arabidopsis thaliana]	2e-279	4.3	4.42	4.98	4.57	12.62	16.24	13.48	14.11	3.09	1.68552e-13
MELO3C019919	XP_002514446	leucine-rich repeat protein, putative [Ricinus communis]	8e-229	2.56	6.21	7.01	5.26	16.73	17.01	15.03	16.26	3.09	5.03402e-10
MELO3C006195	NP_182059	putative leucine-rich repeat transmembrane protein kinase [Arabidopsis thaliana]	6e-215	12.55	15.35	17.23	15.04	55.04	44.17	39.69	46.3	3.08	1.22152e-19
MELO3C005897	XP_002515676	ATP binding protein, putative [Ricinus communis]	4e-143	1.81	0.7	0.71	1.07	4.31	2.52	3.09	3.31	3.08	0.00934752
MELO3C026604	XP_002525709	5-methyltetrahydropteroyltriglutamate--homocysteine methyltransferase, putative [Ricinus communis]	0	48.63	60.33	64.22	57.73	163.23	188.35	179.38	176.99	3.07	5.43907e-29
MELO3C025900	NP_850130	ROTUNDIFOLIA like 2 [Arabidopsis thaliana]	1e-28	1.59	2.45	2.07	2.04	6.43	6.92	5.43	6.26	3.07	0.00305221
MELO3C016378	BAH10700	GDP-mannose 4,6-dehydratase [Nicotiana benthamiana]	5e-194	13.83	16.96	22.64	17.81	49.71	62.5	51.28	54.5	3.06	9.55916e-17
MELO3C017353	CAC43238	calcium binding protein [Sesbania rostrata]	5e-51	72.34	57.95	51.16	60.48	253.36	189.38	112.94	185.23	3.06	5.31603e-12
MELO3C026755	XP_002512703	Xyloglucan endotransglucosylase/hydrolase protein A precursor, putative [Ricinus communis]	9e-148	190.49	223.55	240.87	218.3	700.53	683.84	615.02	666.46	3.05	7.97528e-31
MELO3C026342	P93087	RecName: Full=Calmodulin; Short=CaM	3e-79	85.5	98.72	112.8	99.01	335.95	353.95	216.17	302.02	3.05	1.07547e-18
MELO3C013046	XP_002527420	ATP binding protein, putative [Ricinus communis]	4e-251	3.58	4.44	2.86	3.63	8.53	12.24	12.36	11.04	3.05	4.44144e-11
MELO3C012920	XP_002515225	zinc finger protein, putative [Ricinus communis]	7e-128	4.03	10.53	7.52	7.36	21.49	22.63	22.97	22.36	3.04	1.46799e-09
MELO3C003628	ACJ11764	class III peroxidase [Gossypium hirsutum]	3e-103	7.87	8.41	5.21	7.16	18.16	23.52	23.75	21.81	3.04	3.45497e-07
MELO3C003485	XP_002510013	amino acid transporter, putative [Ricinus communis]	6e-140	1.7	0.53	4	2.08	5.36	6.31	7.25	6.31	3.04	0.000521148
MELO3C018132	XP_002522825	kinesin, putative [Ricinus communis]	3e-282	3.58	4.11	4.69	4.13	12.5	12.64	12.34	12.49	3.03	1.11236e-12
MELO3C003792	AAK81874	putative beta-galactosidase BG1 [Vitis vinifera]	0	11.48	11.07	12.21	11.59	39.06	33.74	32.21	35	3.02	1.34105e-21
MELO3C005364	ACJ04702	invertase 2 [Cucumis melo]	2e-67	8.95	11.04	7.46	9.15	30.67	24.25	27.99	27.64	3.02	4.04908e-05
MELO3C016854	NP_196734	Core-2/I-branching beta-1,6-N-acetylglucosaminyltransferase family protein [Arabidopsis thaliana]	6e-148	1.73	1.52	0.39	1.21	4.06	2.69	4.26	3.67	3.02	0.003007
MELO3C024582	XP_002534234	pepsin A, putative [Ricinus communis]	9e-139	78.38	69.55	96.79	81.57	268.06	231.67	238.06	245.93	3.01	4.21776e-28
MELO3C007618	ACI42310	peroxidase 5 [Litchi chinensis]	4e-153	2.38	1.41	6.88	3.56	7.86	10.38	13.85	10.7	3.01	0.000135384
MELO3C010878	NP_568610	BRI1 kinase inhibitor 1 [Arabidopsis thaliana]	1e-14	2.04	0.95	1.6	1.53	2.33	4.89	6.59	4.6	3.01	0.00714
MELO3C013552	CBI18008	unnamed protein product [Vitis vinifera]	6e-110	9.88	10.59	15.17	11.88	50.91	32.32	23.68	35.64	3	1.00892e-08
MELO3C002286	XP_002511354	receptor protein kinase, putative [Ricinus communis]	0	0.77	0.76	0.88	0.8	2.21	2.09	2.94	2.41	3	0.000369072
MELO3C015414	XP_002516533	serine-threonine protein kinase, plant-type, putative [Ricinus communis]	7e-71	2.94	2.92	3.28	3.05	15.6	8.08	3.54	9.07	2.98	0.00656598
MELO3C006499	AAO33591	putative early light induced protein [Arachis hypogaea]	3e-55	10.35	7.37	12.44	10.05	28.99	33.08	27.43	29.83	2.97	2.02539e-11
MELO3C016879	XP_002516084	cytochrome P450, putative [Ricinus communis]	4e-245	2.65	5.22	5.06	4.31	16.39	12.71	9.28	12.79	2.97	2.83978e-06
MELO3C024483	BAD90702	tonoplast intrinsic protein 1;1 [Mimosa pudica]	3e-121	86.76	57.13	102.88	82.26	215.95	228.85	284.66	243.15	2.96	8.90363e-19
MELO3C003760	XP_002510516	endo-1,4-beta-glucanase, putative [Ricinus communis]	1e-250	9.18	10.67	12.11	10.65	24.34	34.44	35.74	31.51	2.96	4.46232e-14
MELO3C025771	XP_002530285	structural constituent of cell wall, putative [Ricinus communis]	2e-31	7.07	9.78	14.09	10.31	38.64	27.25	25.55	30.48	2.96	4.314e-08
MELO3C021014	CBL51953	kip-related protein [Solanum lycopersicum var. cerasiforme]	1e-12	2.36	1.22	4.31	2.63	7.87	8.58	6.93	7.79	2.96	0.00684794
MELO3C010925	XP_002510347	BRASSINAZOLE-RESISTANT 1 protein, putative [Ricinus communis]	7e-125	29.07	19.29	25.63	24.66	79.31	76.97	62.14	72.81	2.95	5.33885e-18
MELO3C013889	XP_002517509	novel plant snare, putative [Ricinus communis]	6e-116	5.87	8.85	6.56	7.09	18.77	23.25	20.71	20.91	2.95	3.67779e-11
MELO3C004199	XP_002319488	predicted protein [Populus trichocarpa]	4e-44	8.18	8.95	15.26	10.8	26.75	33.32	35.01	31.69	2.94	3.79902e-09
MELO3C022348	NP_568287	protein TIFY 9 [Arabidopsis thaliana]	6e-27	9.75	10.48	5.08	8.44	27.42	25.51	21.44	24.79	2.94	5.54634e-07
MELO3C005291	XP_002527780	21 kDa protein precursor, putative [Ricinus communis]	7e-64	44.99	42.76	47.97	45.24	102	142.21	154.1	132.77	2.93	2.47222e-19
MELO3C010506	XP_002520322	amino acid transporter, putative [Ricinus communis]	8e-231	3.12	3.74	3.07	3.31	8.08	10.9	10.16	9.71	2.93	6.10716e-08
MELO3C014241	ABN11917	aquaporin [Cucurbita ficifolia]	2e-150	31.79	40.38	37.72	36.63	99.04	98.95	123.24	107.08	2.92	6.45594e-21
MELO3C015098	NP_196786	tubulin beta-6 chain [Arabidopsis thaliana]	6e-256	14.27	15.28	15.89	15.15	33.39	50.71	48.8	44.3	2.92	1.34214e-15
MELO3C025784	XP_002529928	protein binding protein, putative [Ricinus communis]	2e-262	0.49	0.76	1.38	0.88	2.38	2.92	2.37	2.56	2.92	0.00295272
MELO3C013439	XP_002512962	Purple acid phosphatase precursor, putative [Ricinus communis]	1e-203	1.6	2.47	2.5	2.19	7.63	5.53	5.97	6.38	2.91	6.88167e-05
MELO3C007219	NP_565975	protein trichome birefringence-like 39 [Arabidopsis thaliana]	6e-91	1.76	1.36	4.83	2.65	7.98	6.51	8.62	7.7	2.91	0.000139247
MELO3C020884	CAN61825	hypothetical protein VITISV_027627 [Vitis vinifera]	1e-41	19.66	23.25	27.14	23.35	63.64	60.65	78.06	67.45	2.89	6.29904e-13
MELO3C022753	XP_002867953	early-responsive to dehydration 3 [Arabidopsis lyrata subsp. lyrata]	7e-304	73.97	77.79	80.3	77.35	274.63	235.73	157.66	222.67	2.88	9.37354e-18
MELO3C021658	CAB72129	heat shock protein 70 [Cucumis sativus]	1e-289	66.73	69.53	111.16	82.47	236.44	258.17	214.59	236.4	2.87	8.90363e-19
MELO3C020583	XP_002520446	ceramidase, putative [Ricinus communis]	1e-287	1.26	2.43	1.48	1.72	4.5	4.95	5.39	4.95	2.87	8.48924e-05
MELO3C005258	NP_001148060	MAC/Perforin domain containing protein [Zea mays]	2e-145	5.06	3.51	5.54	4.7	22.59	10.29	7.42	13.43	2.86	0.000159356
MELO3C024603	XP_002516311	ATP binding protein, putative [Ricinus communis]	0	48.44	42.4	55.41	48.75	152.16	159.29	103.86	138.44	2.84	6.98927e-19
MELO3C018211	NP_200249	receptor-like protein kinase THESEUS 1 [Arabidopsis thaliana]	0	1.39	0.21	0.98	0.86	2.87	2.47	1.98	2.44	2.84	0.00290908
MELO3C019537	XP_002518709	serine-threonine protein kinase, plant-type, putative [Ricinus communis]	2e-109	35.17	35.47	37.1	35.91	123.62	92.17	88.79	101.53	2.83	6.31499e-19
MELO3C016323	XP_002304537	cation proton exchanger [Populus trichocarpa]	0	2.49	2.38	2.72	2.53	7.95	7.54	6.01	7.17	2.83	2.66427e-10
MELO3C009850	ACF19650	TIR-NBS-LRR RCT1 resistance protein [Medicago truncatula]	1e-218	1.78	1.83	2.12	1.91	7.04	5.3	3.86	5.4	2.83	4.9941e-05
MELO3C003847	NP_179436	protein like-COV 3 [Arabidopsis thaliana]	7e-98	1.77	2.74	1.39	1.97	4.43	7.4	4.87	5.57	2.83	0.00562098
MELO3C017481	ABI94063	xyloglucan endotransglucosylase/hydrolase 3 [Cucumis melo]	2e-168	102.42	148.75	231.74	160.97	302.32	504.1	557.05	454.49	2.82	5.54533e-10
MELO3C007337	ADL36665	COL domain class transcription factor [Malus x domestica]	1e-28	16.83	12.98	11.36	13.72	42.61	34.43	38.98	38.67	2.82	6.10716e-08
MELO3C007494	XP_002310780	glycosyltransferase, CAZy family GT8 [Populus trichocarpa]	1e-151	27.93	18.02	24.86	23.6	98.38	64.5	36.98	66.62	2.82	6.4194e-08
MELO3C007536	XP_002522337	multicopper oxidase, putative [Ricinus communis]	8e-270	2.42	2.36	3.18	2.65	7.45	8.5	6.44	7.46	2.81	1.23416e-05
MELO3C006964	XP_002513613	pyruvate kinase, putative [Ricinus communis]	3e-272	1.37	1.96	2.45	1.93	5.59	5.19	5.46	5.41	2.81	2.55568e-05
MELO3C015549	XP_002867618	invertase/pectin methylesterase inhibitor family protein [Arabidopsis lyrata subsp. lyrata]	8e-30	9.12	3.52	1.98	4.87	10.49	16.36	14.3	13.72	2.81	0.000722603
MELO3C010726	XP_002515000	ankyrin repeat-containing protein, putative [Ricinus communis]	4e-221	1.9	1.27	1.68	1.62	4.13	4.91	4.54	4.53	2.8	2.09844e-05
MELO3C010015	BAH28253	FT-like protein [Cucumis sativus]	3e-101	6.41	6.59	5	6	6.61	22.21	21.65	16.82	2.8	0.0012376
MELO3C007673	XP_002522104	tubulin alpha chain, putative [Ricinus communis]	2e-261	66.01	70.08	81.43	72.51	174.22	219.1	210.7	201.34	2.78	8.1206e-24
MELO3C023342	ADD09606	kinesin-related protein [Trifolium repens]	0	6.03	7.81	7.37	7.07	18.52	19.83	20.54	19.63	2.78	3.47203e-15
MELO3C017673	XP_002513452	UDP-glucosyltransferase, putative [Ricinus communis]	4e-127	1.11	1.71	1.95	1.59	4.15	3.52	5.58	4.42	2.78	0.00190037
MELO3C013893	XP_002517501	Serine/threonine-protein kinase SAPK3, putative [Ricinus communis]	7e-163	9.63	17.54	8.14	11.77	33.37	36.68	27.9	32.65	2.77	6.31638e-09
MELO3C005782	XP_002280587	PREDICTED: hypothetical protein [Vitis vinifera]	2e-58	15.19	11.47	13.07	13.24	32.75	42.74	34.76	36.75	2.77	8.41625e-09
MELO3C026969	XP_002272948	PREDICTED: similar to cytochrome B561-related [Vitis vinifera]	3e-72	3.63	8.58	4.53	5.58	11.39	17.2	17.72	15.44	2.77	5.03946e-05
MELO3C023573	XP_002517792	conserved hypothetical protein [Ricinus communis]	1e-15	9.8	5.31	8.27	7.79	37.05	18.45	9.32	21.61	2.77	0.00189789
MELO3C024377	XP_002329032	predicted protein [Populus trichocarpa]	9e-46	10.75	15.98	11.39	12.71	35.07	35.38	34.6	35.02	2.76	1.04738e-07
MELO3C000258	AAC24855	nodule-enhanced malate dehydrogenase [Glycine max]	6e-24	19.01	5.64	20.57	15.07	42.82	40.87	40.74	41.48	2.75	8.44281e-05
MELO3C005783	XP_002518903	oligopeptide transporter, putative [Ricinus communis]	6e-224	1.68	1.18	0.95	1.27	3.7	2.99	3.8	3.5	2.75	0.00986773
MELO3C013163	ADK79108	putative eukaryotic translation initiation factor SUI1 [Catharanthus roseus]	2e-52	39.55	34.21	43.31	39.02	92.36	122.32	106.06	106.91	2.74	1.16013e-18
MELO3C012218	NP_564938	myb-like transcription factor-like protein [Arabidopsis thaliana]	9e-44	27.01	20.69	22.64	23.45	64.88	64.52	63.46	64.29	2.74	2.10088e-17
MELO3C017047	NP_177767	RING-H2 finger protein ATL8 [Arabidopsis thaliana]	1e-55	61.2	42.46	47.62	50.43	157.23	125.22	132.23	138.23	2.74	8.47426e-17
MELO3C022507	ABV27484	fasciclin-like arabinogalactan protein 13 [Gossypium hirsutum]	6e-168	67.77	49.8	56.49	58.02	139.26	177.39	158.61	158.42	2.73	7.39634e-21
MELO3C018729	XP_002517904	conserved hypothetical protein [Ricinus communis]	2e-88	15.37	10.2	13.67	13.08	39.01	32.06	35.98	35.68	2.73	2.03752e-10
MELO3C019544	XP_002524923	LIM domain kinase, putative [Ricinus communis]	5e-212	4.83	5.76	5.69	5.43	13.4	15.47	15.49	14.79	2.72	3.72378e-11
MELO3C009569	CAA78966	pollen preferential protein [Lilium longiflorum]	6e-21	7.91	10.54	15.73	11.39	23.62	33.67	35.85	31.05	2.72	1.86681e-06
MELO3C013888	ACM89478	NAK-type protein kinase [Glycine max]	4e-135	6.29	5.16	5.02	5.49	19.5	15.45	9.91	14.95	2.72	3.47313e-06
MELO3C016068	Q96558	RecName: Full=UDP-glucose 6-dehydrogenase; Short=UDP-Glc dehydrogenase; Short=UDP-GlcDH; Short=UDPGDH	1e-262	139.29	125.89	141.62	135.6	427.32	383.31	292.69	367.77	2.71	1.46901e-20
MELO3C024306	CAB95025	pectin methylesterase [Nicotiana tabacum]	5e-228	58.71	52.59	62.65	57.98	113.15	183.07	175.3	157.17	2.71	8.17714e-17
MELO3C002450	ADN34058	adenylyl-sulfate reductase [Cucumis melo subsp. melo]	6e-274	5.9	4.36	7.68	5.98	8.07	23.62	16.84	16.18	2.71	1.74312e-05
MELO3C021362	CAI39245	beta-amylase [Glycine max]	2e-195	42.93	35.1	42.21	40.08	93.31	106.16	125.05	108.17	2.7	2.13618e-20
MELO3C020803	XP_002534154	Zeamatin precursor, putative [Ricinus communis]	2e-126	8.54	11.02	9.25	9.6	22.14	27.94	27.58	25.89	2.7	4.7042e-10
MELO3C018862	ABR68799	fasciclin-like arabinogalactan protein 1 [Gossypium hirsutum]	9e-49	4.76	2.8	5.31	4.29	11.64	11.67	11.46	11.59	2.7	8.69175e-05
MELO3C018025	ADN33817	tubulin alpha chain [Cucumis melo subsp. melo]	1e-264	341.26	389.52	411.96	380.91	967.33	1114.16	994.12	1025.2	2.69	4.16696e-26
MELO3C021245	XP_002519290	Polygalacturonase precursor, putative [Ricinus communis]	8e-215	15.25	23.33	18.29	18.96	32.49	54.31	66.03	50.94	2.69	1.08147e-09
MELO3C009209	XP_002534178	hypothetical protein RCOM_0303160 [Ricinus communis]	2e-114	1.68	0.73	2.1	1.5	3.94	4.4	3.8	4.05	2.69	5.35656e-05
MELO3C020867	XP_002512293	Protein FRIGIDA, putative [Ricinus communis]	7e-34	1.02	1.35	1.37	1.25	3.66	2.65	3.75	3.35	2.69	0.000318668
MELO3C011096	NP_199781	Predicted AT-hook DNA-binding family protein [Arabidopsis thaliana]	1e-81	13.26	12.66	11.18	12.37	35.76	31.15	32.54	33.15	2.68	2.18201e-10
MELO3C022146	AAU04764	MRGH9 [Cucumis melo]	0	5.97	4.12	8.07	6.05	10.05	22.24	16.45	16.25	2.68	4.3018e-07
MELO3C020630	XP_002532848	Glucan endo-1,3-beta-glucosidase precursor, putative [Ricinus communis]	4e-210	6.76	3.13	6.12	5.34	15.24	15.89	11.79	14.31	2.68	1.0962e-06
MELO3C008264	XP_002312133	predicted protein [Populus trichocarpa]	6e-99	4.81	1.78	4.5	3.7	9.61	9.63	10.43	9.89	2.68	0.000190015
MELO3C015530	XP_002326290	predicted protein [Populus trichocarpa]	1e-42	2.98	1.22	1.86	2.02	4.53	5.9	5.82	5.42	2.68	0.00496264
MELO3C020408	XP_002310366	methylenetetrahydrofolate reductase [Populus trichocarpa]	2e-196	27.52	31.55	30.16	29.74	69.87	85.87	82.66	79.47	2.67	3.29804e-17
MELO3C008272	BAD91177	plastidic phosphate translocator-like protein2 [Mesembryanthemum crystallinum]	9e-154	7.07	5.82	5.15	6.01	16.15	15.22	16.75	16.04	2.67	5.7176e-06
MELO3C002809	ABK96040	unknown [Populus trichocarpa]	4e-12	18.29	12.29	15.67	15.42	45.08	39.83	38.06	40.99	2.66	4.08362e-09
MELO3C011016	XP_002510540	tubulin beta chain, putative [Ricinus communis]	1e-255	9.35	7.94	16.73	11.34	33.09	24.49	32.88	30.15	2.66	5.27836e-09
MELO3C011057	XP_002513994	purine transporter, putative [Ricinus communis]	3e-129	45.67	46.97	70.04	54.23	230.2	110.86	91.76	144.27	2.66	1.99116e-07
MELO3C017244	ABG76000	GRP-like protein 2 [Gossypium hirsutum]	2e-190	2.82	4.36	1.7	2.96	7.76	8.52	7.33	7.87	2.66	0.00182193
MELO3C022337	XP_002299329	SAUR family protein [Populus trichocarpa]	2e-40	6.99	9.58	7.68	8.08	16.26	24.41	23.71	21.46	2.65	2.57014e-06
MELO3C018552	XP_002522038	Receptor protein kinase CLAVATA1 precursor, putative [Ricinus communis]	0	6.17	7.16	5.71	6.35	15.54	17.62	17.13	16.76	2.64	4.5432e-12
MELO3C026227	XP_002511214	adenylate kinase 1, putative [Ricinus communis]	4e-121	1.47	2.02	2.3	1.93	3.5	7.48	4.31	5.1	2.64	0.00568748
MELO3C024512	ABG34547	cellulose synthase-like A1 [Pinus taeda]	4e-163	1.21	2.14	1.35	1.57	4.2	4.65	3.55	4.13	2.64	0.00819542
MELO3C013007	Q941H7	RecName: Full=Profilin; AltName: Full=Minor allergen Lit c 1; AltName: Allergen=Lit c 1	2e-60	51.7	67.44	42	53.71	129.92	144.72	149.84	141.49	2.63	1.45717e-14
MELO3C018972	ABA41400	pherophorin-C2 protein precursor [Chlamydomonas reinhardtii]	4e-37	6.45	4.76	5.7	5.64	16.02	13.64	14.81	14.82	2.63	8.90491e-05
MELO3C005858	AAF64474	chitinase 1 [Cucumis melo]	1e-167	28.72	9.12	6.6	14.81	39.2	24.52	53.09	38.94	2.63	0.000763113
MELO3C005701	XP_002509844	transferase, transferring glycosyl groups, putative [Ricinus communis]	7e-201	12.94	18.85	12.85	14.88	36.96	43.11	36.26	38.78	2.61	1.32145e-12
MELO3C000592	XP_002532177	heat shock protein, putative [Ricinus communis]	1e-65	25.66	18.41	27.04	23.7	60.5	57.6	67.36	61.82	2.61	1.41845e-07
MELO3C014432	XP_002525335	Glucan endo-1,3-beta-glucosidase precursor, putative [Ricinus communis]	6e-155	3.73	2.74	5	3.82	10.16	12.13	7.69	9.99	2.61	0.000212868
MELO3C003830	NP_177658	sugar transporter ERD6-like 6 [Arabidopsis thaliana]	2e-231	0.92	2.83	1.02	1.59	3.56	4.47	4.42	4.15	2.61	0.005696
MELO3C021367	NP_197370	arabinogalactan protein 25 [Arabidopsis thaliana]	1e-12	24.62	39.7	28.56	30.96	78.31	78.52	85.04	80.62	2.6	1.28543e-10
MELO3C014644	ABB83365	enoyl-ACP reductase [Malus x domestica]	1e-177	11.22	13.76	14.57	13.18	25.86	36.29	40.32	34.16	2.59	1.18173e-10
MELO3C012023	ADG86424	cyclin D1 [Passiflora morifolia]	3e-94	3.38	2.21	4.47	3.35	7.25	8.97	9.83	8.68	2.59	2.35289e-05
MELO3C007037	XP_002528164	Patatin B2 precursor, putative [Ricinus communis]	6e-134	5.17	2.75	4.18	4.03	11.45	9.05	10.84	10.45	2.59	0.000129248
MELO3C010497	XP_002520345	nucellin, putative [Ricinus communis]	4e-88	6.38	11.54	6.53	8.15	29.85	22.2	11.29	21.11	2.59	0.0004428
MELO3C007999	XP_002525040	Root phototropism protein, putative [Ricinus communis]	5e-222	6.41	6.38	4.2	5.66	14.02	15.23	14.62	14.62	2.58	7.24901e-09
MELO3C007078	AAS66760	PHAVOLUTA-like HD-ZIPIII protein [Nicotiana sylvestris]	0	7.22	3.98	8.19	6.46	15.21	15.96	18.64	16.6	2.57	2.6194e-09
MELO3C008548	NP_001118567	myb family transcription factor [Arabidopsis thaliana]	1e-51	3.73	1.6	3.57	2.97	6.22	9.94	6.69	7.62	2.57	0.00279043
MELO3C015961	AAC99477	putative ethylene receptor [Cucumis melo]	0	93.64	97.22	96.6	95.82	207.67	266.09	262.49	245.42	2.56	1.87681e-21
MELO3C007391	XP_002305570	predicted protein [Populus trichocarpa]	2e-41	29.21	42.18	42.72	38.04	103.82	95.16	92.7	97.23	2.56	7.51946e-13
MELO3C015230	ABD33181	Pectinacetylesterase [Medicago truncatula]	1e-178	8.23	12.52	15.11	11.95	29.68	32.67	29.58	30.64	2.56	4.68929e-11
MELO3C024426	XP_002515931	Serine/threonine-protein kinase-transforming protein raf, putative [Ricinus communis]	1e-93	4.39	5.7	3.97	4.69	10.56	14.42	11.01	12	2.56	0.000264578
MELO3C012009	ADL18369	high-affinity potassium transporter protein 1 [Ageratina adenophora]	4e-306	1.08	0.56	1.8	1.15	3.6	3.14	2.06	2.93	2.56	0.00332137
MELO3C018495	XP_002867128	hydrolase [Arabidopsis lyrata subsp. lyrata]	7e-70	2.66	2.74	2.08	2.49	6.34	5.8	6.99	6.38	2.56	0.00548655
MELO3C010699	NP_172762	coilin [Arabidopsis thaliana]	2e-30	1.41	1.45	0.92	1.26	3.52	2.9	3.27	3.23	2.56	0.00652418
MELO3C013100	ADI24922	pirin [Carica papaya]	4e-137	1.46	2.9	2.29	2.22	3.88	5.31	7.81	5.67	2.56	0.00835383
MELO3C002319	ADB90475	pectate lyase [Gossypium herbaceum]	5e-213	26.21	37.87	29.31	31.13	78	84.19	75.63	79.27	2.55	3.14905e-15
MELO3C002572	XP_002521402	serine carboxypeptidase, putative [Ricinus communis]	3e-208	11.76	11.16	14.13	12.35	27.13	33.81	33.37	31.44	2.55	5.65513e-11
MELO3C019096	XP_002522160	conserved hypothetical protein [Ricinus communis]	2e-178	8.33	10.5	11.07	9.97	25.39	25.81	25.05	25.42	2.55	1.45422e-10
MELO3C014112	XP_002530426	SEC14 cytosolic factor, putative [Ricinus communis]	3e-143	3.13	5.25	4.68	4.35	13.6	9.18	10.47	11.08	2.55	2.23088e-05
MELO3C026368	AAU09444	UDP-glucose glucosyltransferase [Fragaria x ananassa]	3e-124	3.37	3.53	3.79	3.56	9.43	6.75	11.06	9.08	2.55	8.17283e-05
MELO3C005646	ADC34699	elicitor responsive gene 3 [Triticum aestivum]	6e-54	10.78	8.31	8.05	9.05	24.42	20.57	23.87	22.95	2.54	9.3026e-07
MELO3C027288	XP_002884774	L-O-methylthreonine resistant 1 [Arabidopsis lyrata subsp. lyrata]	3e-133	4.42	3.67	4.52	4.2	10.69	10	11.35	10.68	2.54	2.54297e-05
MELO3C005978	XP_002511608	homeobox protein, putative [Ricinus communis]	3e-75	6.1	4.24	5.25	5.2	13.95	14.62	10.96	13.18	2.54	0.00085604
MELO3C002047	ABG76000	GRP-like protein 2 [Gossypium hirsutum]	2e-199	85.14	101.14	95.66	93.98	210.68	258.71	245.22	238.2	2.53	5.74646e-20
MELO3C022036	NP_566165	longifolia2 [Arabidopsis thaliana]	1e-07	1.24	1.06	0.97	1.09	2.26	2.99	3.02	2.76	2.53	0.000876821
MELO3C024486	XP_002266164	PREDICTED: similar to glutamate-ammonia ligase [Vitis vinifera]	3e-121	2.12	3.97	6.14	4.08	12.09	5.93	12.97	10.33	2.53	0.00138901
MELO3C005719	XP_002509871	respiratory burst oxidase, putative [Ricinus communis]	0	4.02	4.56	1.85	3.48	8.78	10.3	7.19	8.76	2.52	0.000128223
MELO3C021071	XP_002531084	GTP cyclohydrolase I, putative [Ricinus communis]	1e-169	2.23	2.25	1.67	2.05	8.18	3.52	3.77	5.16	2.52	0.00418705
MELO3C010849	ABC47866	remorin [Glycine max]	1e-110	12.09	10.54	7.39	10.01	19.27	26.83	29.28	25.13	2.51	1.28217e-09
MELO3C017864	NP_566527	phosphatidic acid phosphatase-related protein [Arabidopsis thaliana]	2e-92	8.59	7.07	6.27	7.31	15.82	18.57	20.72	18.37	2.51	1.28037e-06
MELO3C012475	XP_002513049	phosphatidylinositol-4-phosphate 5-kinase, putative [Ricinus communis]	1e-207	2.51	2.42	1.31	2.08	3.88	6.22	5.59	5.23	2.51	0.000663882
MELO3C014613	XP_002285548	PREDICTED: hypothetical protein [Vitis vinifera]	5e-213	5.43	5.18	6.73	5.78	12.05	14.82	16.48	14.45	2.5	3.49553e-09
MELO3C023415	ABB82551	phospholipase D-alpha [Cucumis melo var. inodorus]	0	155.8	130.89	162.58	149.76	568.6	328.27	225.29	374.05	2.5	4.07138e-08
MELO3C002814	XP_002523183	protein binding protein, putative [Ricinus communis]	0	1.07	0.72	1.47	1.09	2.3	3.55	2.31	2.72	2.5	0.00202868
MELO3C023847	XP_002530863	Glucan endo-1,3-beta-glucosidase precursor, putative [Ricinus communis]	5e-170	10.11	2.29	3.95	5.45	19.1	10.57	11.11	13.59	2.49	0.00226646
MELO3C014723	XP_002532068	tubulin alpha chain, putative [Ricinus communis]	1e-258	35.77	30.4	38.05	34.74	72.23	89.37	97.34	86.31	2.48	4.86953e-16
MELO3C027379	XP_002331635	methylenetetrahydrofolate reductase [Populus trichocarpa]	2e-104	18.65	20.5	18.21	19.12	39.28	51.6	51.43	47.44	2.48	5.374e-10
MELO3C003468	ACL51017	class III HD-Zip protein 8 [Citrus trifoliata]	0	8.15	4.63	7.21	6.66	17.68	20.71	11.27	16.55	2.48	5.54634e-07
MELO3C001148	NP_196151	FAD/NAD(P)-binding oxidoreductase family protein [Arabidopsis thaliana]	1e-18	7.72	6.8	6.89	7.14	15.75	23.21	14.15	17.7	2.48	0.00584221
MELO3C005352			0	4.32	1.17	3.97	3.15	7.97	8.11	7.32	7.8	2.47	7.80986e-05
MELO3C009385	XP_002265442	PREDICTED: hypothetical protein [Vitis vinifera]	1e-14	3.3	3.99	2.21	3.17	10.08	7.52	5.87	7.82	2.47	0.00963262
MELO3C004794	XP_002313653	nucleobase ascorbate transporter [Populus trichocarpa]	1e-194	5.04	7.2	8.15	6.8	17.78	19.14	13.29	16.74	2.46	4.9401e-08
MELO3C012822	XP_002533625	ATP binding protein, putative [Ricinus communis]	0	4.69	3.56	5.77	4.67	9.01	14.01	11.44	11.49	2.46	1.67156e-07
MELO3C023460	NP_565243	PPPDE putative thiol peptidase family protein [Arabidopsis thaliana]	3e-75	2.83	4.12	3.43	3.46	9.64	7.18	8.75	8.52	2.46	0.000374148
MELO3C007601	CAA84230	extensin-like protein [Zea mays]	2e-34	290.57	267.15	379.12	312.28	636.08	897.83	761.7	765.2	2.45	8.95287e-16
MELO3C009877	XP_002534059	60S ribosomal protein L34, putative [Ricinus communis]	2e-137	5.64	4.19	8.15	5.99	19.68	13.33	11.02	14.68	2.45	0.000368638
MELO3C012440	NP_187456	hydroxymandelonitrile lyase [Arabidopsis thaliana]	4e-213	1.62	2.67	1.63	1.97	4.29	4.53	5.68	4.83	2.45	0.00144506
MELO3C015295	ACI31551	heat shock protein 90-2 [Glycine max]	2e-38	181.11	164.78	235.96	193.95	420.88	483.51	514.3	472.9	2.44	2.09877e-16
MELO3C014066	ADU52508	WRKY protein [Cucumis sativus]	0	9.16	10.38	7.88	9.14	18.41	25.57	22.81	22.26	2.44	9.04365e-10
MELO3C009810	NP_187640	nucleotide-sugar transporter-like protein [Arabidopsis thaliana]	3e-145	5.91	4.44	3.32	4.56	14.07	10.01	9.22	11.1	2.44	0.000220574
MELO3C022861	XP_002531922	Glucan endo-1,3-beta-glucosidase precursor, putative [Ricinus communis]	5e-111	3.56	7.21	6.26	5.68	15.25	12.92	13.21	13.79	2.43	0.000202613
MELO3C000503	XP_002519083	sugar transporter, putative [Ricinus communis]	8e-52	2.7	6.24	7.38	5.44	8.67	13.22	17.81	13.23	2.43	0.00491356
MELO3C002722	ACZ06069	beta-ketoacyl-ACP synthetase I [Arachis hypogaea]	3e-232	13.89	12.9	16.52	14.44	31.08	39.17	34.61	34.95	2.42	1.05351e-11
MELO3C005363	ACJ04702	invertase 2 [Cucumis melo]	7e-192	5.2	3.03	2.85	3.69	10.03	7.03	9.78	8.95	2.42	0.000491743
MELO3C002684	XP_002265033	PREDICTED: hypothetical protein [Vitis vinifera]	5e-15	8.95	6.07	12.87	9.3	28.63	20.01	18.89	22.51	2.42	0.000541802
MELO3C014002	XP_002509644	leucine-rich repeat transmembrane protein kinase, putative [Ricinus communis]	0	1.27	1.17	1.19	1.21	3.5	2.21	3.09	2.93	2.42	0.0054137
MELO3C010454	XP_002513828	calmodulin, putative [Ricinus communis]	1e-41	18.32	27.24	16.66	20.74	39.49	54.16	56.17	49.94	2.41	5.0814e-07
MELO3C014810	XP_002512852	short chain alcohol dehydrogenase, putative [Ricinus communis]	3e-105	8.23	4.88	10.22	7.78	15.97	17.76	22.58	18.77	2.41	2.16994e-05
MELO3C002128	XP_002532822	Protein P21, putative [Ricinus communis]	7e-132	3.24	5.82	7.3	5.45	12.32	12.4	14.63	13.12	2.41	8.7074e-05
MELO3C003980	XP_002527706	peptidase, putative [Ricinus communis]	2e-291	53.76	53.53	61	56.1	121.59	149.83	131.87	134.43	2.4	9.19713e-19
MELO3C013101	XP_002529027	glycerophosphoryl diester phosphodiesterase, putative [Ricinus communis]	6e-207	25.75	27.79	32.14	28.56	75.41	73.19	56.62	68.41	2.4	3.38304e-15
MELO3C022012	XP_002278808	PREDICTED: hypothetical protein [Vitis vinifera]	3e-224	9.93	7.58	7.53	8.35	19.98	19.35	20.65	19.99	2.4	1.086e-09
MELO3C016224	ABC26011	carotenoid cleavage dioxygenase 4a [Citrus clementina]	1e-248	4.69	6	6.79	5.83	14.37	13.53	14.08	13.99	2.4	2.20293e-07
MELO3C025634	XP_002524280	Small glutamine-rich tetratricopeptide repeat-containing protein A, putative [Ricinus communis]	5e-219	5.69	5.08	8.25	6.34	17.23	14.93	13.32	15.16	2.39	7.28345e-09
MELO3C017344	NP_200058	mate efflux domain-containing protein [Arabidopsis thaliana]	1e-170	15.53	6.79	14.56	12.29	35.12	29.22	23.63	29.32	2.39	1.0678e-06
MELO3C017263	XP_002512018	serine/threonine protein kinase, putative [Ricinus communis]	4e-179	5.81	6.05	5	5.62	11	13.72	15.56	13.43	2.39	7.64801e-06
MELO3C021544	XP_002517326	Alpha-L-fucosidase 2 precursor, putative [Ricinus communis]	7e-139	7.19	4.66	3.82	5.22	11.91	12.63	12.97	12.5	2.39	2.22357e-05
MELO3C013407	NP_849520	basic leucine zipper transcription factor-like protein [Arabidopsis thaliana]	9e-144	59.3	59.14	63.63	60.69	145.8	140.64	147.14	144.53	2.38	2.55738e-20
MELO3C004498	XP_002308982	ein3-binding f-box protein 4 [Populus trichocarpa]	2e-252	27.63	31.53	36.66	31.94	70.4	76.72	80.48	75.87	2.38	1.32285e-16
MELO3C023188	BAD91080	beta-D-galactosidase [Pyrus pyrifolia]	1e-277	10.98	11.29	11.44	11.24	25.33	28.81	25.95	26.7	2.38	2.76194e-13
MELO3C018769	ABR13312	putative wound-induced protein [Prunus dulcis]	8e-19	34.61	63.85	41.35	46.6	127.9	119.67	85.05	110.87	2.38	8.59393e-08
MELO3C008535	XP_002893375	dehydration-responsive family protein [Arabidopsis lyrata subsp. lyrata]	5e-310	94.85	92.19	98.85	95.3	287.68	212.13	176.75	225.52	2.37	3.36008e-13
MELO3C026658	XP_002533323	leucine-rich repeat transmembrane protein kinase, putative [Ricinus communis]	7e-163	14.44	20.95	18.71	18.03	38.96	42.83	46.51	42.77	2.37	1.02677e-11
MELO3C003134	ABI94060	ripening-related expansin [Cucumis melo]	3e-154	20.22	23.83	32.04	25.36	52.14	62.79	65.47	60.13	2.37	5.80299e-09
MELO3C026356	XP_002530134	transferase, transferring glycosyl groups, putative [Ricinus communis]	1e-304	2.88	0.89	1.8	1.86	4.44	4.01	4.73	4.39	2.37	0.00713359
MELO3C010791	XP_002510071	E3 ubiquitin ligase PUB14, putative [Ricinus communis]	7e-169	18.67	13.96	11.79	14.81	35.81	35.59	33.59	35	2.36	2.4139e-08
MELO3C017836	NP_565243	PPPDE putative thiol peptidase family protein [Arabidopsis thaliana]	1e-83	12.7	12.59	8.51	11.27	34.72	21.2	23.94	26.62	2.36	5.12446e-06
MELO3C014614	ACM89597	leucine rich repeat protein [Glycine max]	2e-164	161.66	152.04	157.19	156.96	365.36	351.46	388.2	368.34	2.35	1.6603e-20
MELO3C011431	XP_002512099	UDP-glucose 6-dehydrogenase, putative [Ricinus communis]	6e-250	8.68	9.27	6.47	8.14	15.64	21.33	20.46	19.14	2.35	3.51395e-07
MELO3C010782	XP_002510040	transferase, transferring glycosyl groups, putative [Ricinus communis]	0	2.9	2.16	3.95	3	9.61	6.45	5.14	7.07	2.35	0.000605634
MELO3C000199	BAD34455	protein disulfide isomerase-like protein [Glycine max]	2e-45	11.31	17.45	21.21	16.66	34.47	43.25	39.81	39.18	2.35	0.000709281
MELO3C012182	XP_002514546	N-acetyltransferase, putative [Ricinus communis]	3e-69	2.42	2.01	2.9	2.44	4.78	7.01	5.45	5.75	2.35	0.0096706
MELO3C012345			0	21.42	15.91	12.81	16.71	51.36	34.17	31.99	39.17	2.34	1.09396e-05
MELO3C013408	ABI34675	bZIP transcription factor bZIP28 [Glycine max]	5e-163	50.05	53.23	58.18	53.82	133.29	112.06	130.26	125.2	2.33	4.51e-17
MELO3C025229	ACM89524	FERONIA receptor-like kinase [Glycine max]	0	34.34	29.38	38.25	33.99	72.78	89.56	75.27	79.2	2.33	1.377e-15
MELO3C004539	XP_002515563	protein phosphatase 2a, regulatory subunit, putative [Ricinus communis]	3e-213	18.23	20.3	21.59	20.04	38.79	51.5	50.09	46.79	2.33	4.42118e-13
MELO3C000209	ACX31585	molecular chaperone Hsp90-3 [Nicotiana benthamiana]	1e-109	204.96	171.39	197.08	191.14	394.52	482.23	452.08	442.94	2.32	9.55916e-17
MELO3C013667	NP_172250	ankyrin repeats-containing protein [Arabidopsis thaliana]	5e-227	24.96	26.96	25.68	25.87	67.58	55.19	57.57	60.11	2.32	6.03802e-14
MELO3C005864	XP_002513601	ATP binding protein, putative [Ricinus communis]	3e-208	2.6	4.01	4.41	3.67	7.91	10	7.7	8.54	2.32	9.36624e-05
MELO3C026587	AAP88291	protein kinase [Cucumis sativus]	9e-196	9.24	9.36	9.91	9.5	38.58	15.71	11.62	21.97	2.31	0.00167624
MELO3C018017	NP_175418	nucleobase-ascorbate transporter 4 [Arabidopsis thaliana]	3e-221	3.35	2.02	3.64	3	9.35	6.34	5.12	6.94	2.31	0.00548526
MELO3C005458	XP_002526993	mannose-6-phosphate isomerase, putative [Ricinus communis]	2e-114	8.06	7.11	9	8.06	19.41	19.4	16.72	18.51	2.3	3.24785e-05
MELO3C017175	AAB99757	malate dehydrogenase precursor [Medicago sativa]	5e-148	9.61	8.39	11.05	9.68	24.6	20.53	21.53	22.22	2.29	1.34152e-06
MELO3C022249	XP_001701526	glyoxal or galactose oxidase [Chlamydomonas reinhardtii]	1e-15	11.46	8.23	14.51	11.4	23.14	29.83	25.35	26.11	2.29	1.41963e-06
MELO3C021648	XP_002263599	PREDICTED: similar to HSC70-1 (heat shock cognate 70 kDa protein 1); ATP binding isoform 1 [Vitis vinifera]	0	37.52	35.1	50.77	41.13	90.9	104.9	85.28	93.69	2.28	2.99989e-13
MELO3C005344	XP_002527012	mitochondrial carrier protein, putative [Ricinus communis]	5e-92	10.92	9.97	11.49	10.79	25.47	24.75	23.53	24.58	2.28	2.62954e-06
MELO3C022378	XP_002527221	serine-threonine protein kinase, plant-type, putative [Ricinus communis]	9e-121	9.08	6.53	8.83	8.15	14.98	18.6	22.03	18.54	2.28	3.36014e-05
MELO3C007576	ADL36853	WRKY domain class transcription factor [Malus x domestica]	5e-82	4.77	3.53	14.31	7.54	11.44	20.77	19.3	17.17	2.28	0.00274853
MELO3C020980	NP_195171	coatomer subunit gamma [Arabidopsis thaliana]	0	11.13	13.34	16.92	13.8	31.47	31.61	30.93	31.34	2.27	1.12966e-11
MELO3C014005	XP_002509649	Triose phosphate/phosphate translocator, chloroplast precursor, putative [Ricinus communis]	1e-176	11.97	15.83	12.39	13.4	35.52	26.4	29.29	30.4	2.27	1.32136e-07
MELO3C023520	NP_198901	urophorphyrin methylase 1 [Arabidopsis thaliana]	2e-149	6.43	9.71	7.87	8	21.77	16.55	16.1	18.14	2.27	6.44331e-06
MELO3C015638	XP_002530873	lipid binding protein, putative [Ricinus communis]	4e-33	119.8	126.29	94.01	113.37	223.74	276.04	269.97	256.58	2.26	5.70426e-13
MELO3C017057	XP_002510725	hydroxysteroid dehydrogenase, putative [Ricinus communis]	3e-218	4.98	6.99	7.55	6.51	12.94	15.35	15.83	14.71	2.26	1.51597e-05
MELO3C009926	ABI15167	GASA-like protein [Gossypium hirsutum]	2e-58	12.77	5.7	28.85	15.77	36.03	36.74	34.29	35.69	2.26	0.000462049
MELO3C025987	XP_002321179	GRAS family transcription factor [Populus trichocarpa]	3e-236	14.79	12.98	12.26	13.34	25.17	30.63	34.26	30.02	2.25	3.97093e-09
MELO3C020930	AAZ83348	CDPK-related protein kinase [Gossypium hirsutum]	6e-190	3.46	3.61	3.95	3.67	7.61	9.37	7.82	8.27	2.25	2.35289e-05
MELO3C017032	XP_002279942	PREDICTED: similar to HB2 homeodomain protein isoform 1 [Vitis vinifera]	1e-73	6.61	6.04	7.27	6.64	13.63	15.1	16.15	14.96	2.25	0.000306679
MELO3C017424	NP_568850	transcription factor bHLH35 [Arabidopsis thaliana]	1e-61	8.85	6.99	7.08	7.64	28.67	13.16	9.65	17.16	2.25	0.00798851
MELO3C020386	ABR09296	ethphon-induced protein [Hevea brasiliensis]	2e-23	18.86	23.18	22.56	21.53	42.08	44.49	57.89	48.15	2.24	5.00646e-07
MELO3C002292	XP_002511336	r2r3-myb transcription factor, putative [Ricinus communis]	2e-102	7.02	9.9	16.3	11.07	31.5	22.42	20.43	24.78	2.24	0.000140606
MELO3C006083	NP_171656	heavy-metal-associated domain-containing protein [Arabidopsis thaliana]	2e-35	15.13	16.97	11.6	14.57	29.85	34.94	32.87	32.55	2.23	5.04212e-06
MELO3C015415	XP_002516533	serine-threonine protein kinase, plant-type, putative [Ricinus communis]	2e-306	7.37	4.18	5.65	5.73	14.99	14.89	8.56	12.81	2.23	2.62554e-05
MELO3C013603	XP_002517959	conserved hypothetical protein [Ricinus communis]	7e-160	3.48	2.09	3.47	3.01	8.01	6.6	5.53	6.71	2.23	0.000678861
MELO3C005493	XP_002510996	Acid phosphatase 1 precursor, putative [Ricinus communis]	2e-97	3.59	2.77	3.32	3.23	7	7.71	6.83	7.18	2.23	0.00298098
MELO3C000208	ACI31552	heat shock protein 90-1 [Glycine max]	6e-117	145.06	170.98	211.07	175.7	358.3	435.1	375.95	389.78	2.22	6.4661e-13
MELO3C007457	ACJ37420	brassinosteroid receptor [Glycine max]	0	10.16	10.3	13.75	11.4	23.03	27.4	25.46	25.3	2.22	2.11587e-11
MELO3C022295	XP_002515129	Phosphatase DCR2, putative [Ricinus communis]	5e-163	24.25	27.48	22.94	24.89	52.3	60.35	53.45	55.37	2.22	6.33275e-11
MELO3C018767	ABR13312	putative wound-induced protein [Prunus dulcis]	9e-23	52.75	48.95	43.15	48.28	118.88	93.33	108.76	106.99	2.22	1.12258e-08
MELO3C016872	ABN08390	Harpin-induced 1 [Medicago truncatula]	5e-51	12.46	9.04	13.36	11.62	24.77	32.09	20.59	25.82	2.22	6.42895e-05
MELO3C005859	AAL01886	chitinase 3-like protein precursor [Trichosanthes kirilowii]	6e-142	23.39	8.49	10.03	13.97	35.37	20.64	36.98	31	2.22	0.00145843
MELO3C012456	ADN34201	annexin [Cucumis melo subsp. melo]	1e-179	3.77	3.37	5.58	4.24	12.18	7.06	9.02	9.42	2.22	0.00545077
MELO3C021465	AAS79591	putative dihydroflavonol reductase [Ipomoea trifida]	8e-188	63.17	57.66	64.23	61.69	125.86	147.86	135.18	136.3	2.21	2.38352e-15
MELO3C003413	XP_002527677	arf gtpase-activating protein, putative [Ricinus communis]	2e-153	10.7	8.02	7.9	8.87	19.31	22.65	16.89	19.62	2.21	5.68632e-06
MELO3C000650	AAO15295	Putative reverse transcriptase [Oryza sativa Japonica Group]	7e-41	20.52	16.82	10.02	15.79	37.55	35.84	31.5	34.96	2.21	0.00254104
MELO3C022268	NP_001151220	glycoprotein [Zea mays]	7e-07	1.78	1.89	2.09	1.92	4.3	4.53	3.92	4.25	2.21	0.00545893
MELO3C020626	AAL31477	alpha-expansin 6 precursor [Cucumis sativus]	9e-151	43.22	32.53	49.76	41.84	63.19	93.5	119.29	91.99	2.2	1.52017e-07
MELO3C002372	XP_002511150	metal ion binding protein, putative [Ricinus communis]	5e-106	45.7	49.45	49.32	48.16	147.67	94.62	74.96	105.75	2.2	1.70874e-07
MELO3C023495	ABJ53198	myosin XI-F [Nicotiana benthamiana]	0	2.57	1.98	2.31	2.29	4.79	4.77	5.5	5.02	2.2	1.98396e-05
MELO3C015312	XP_002512422	respiratory burst oxidase, putative [Ricinus communis]	0	5.25	2.98	4.46	4.23	7.05	11.93	8.94	9.31	2.2	6.58689e-05
MELO3C024784	XP_002533266	tRNA-dihydrouridine synthase, putative [Ricinus communis]	2e-180	4.86	5.62	4.22	4.9	10.6	11.26	10.48	10.78	2.2	8.05665e-05
MELO3C019091	XP_002522166	alpha-xylosidase, putative [Ricinus communis]	4e-178	1.93	3.72	1.81	2.49	6.06	6.51	3.82	5.46	2.2	0.00562797
MELO3C020432	ADR30776	S-adenosyl-L-homocysteine hydrolase [Cucumis sativus]	2e-280	368.93	459.62	467.19	431.91	781.06	1039.61	1010.57	943.75	2.19	3.5207e-13
MELO3C016871	XP_002878920	hypothetical protein ARALYDRAFT_481467 [Arabidopsis lyrata subsp. lyrata]	1e-42	9.69	7.82	11.27	9.59	22.86	20.29	19.91	21.02	2.19	1.33461e-07
MELO3C025283	XP_002323701	glycosyltransferase, CAZy family GT8 [Populus trichocarpa]	4e-179	6.41	5.73	8.57	6.9	14.7	17.7	12.99	15.13	2.19	7.00269e-07
MELO3C009843	ACU25593	pentatricopeptide repeat-containing protein [Citharexylum ligustrinum]	3e-17	6.75	4.04	5.6	5.46	13.19	11.51	11.12	11.94	2.19	0.000118995
MELO3C025846	XP_002278391	PREDICTED: similar to Probable pyridoxal biosynthesis protein PDX1 [Vitis vinifera]	4e-150	6.05	4.94	4.45	5.15	10.41	10.71	12.64	11.25	2.19	0.000590219
MELO3C009901	BAB18781	mitochondrial protein-like protein [Cucumis sativus]	7e-133	9.34	3.33	4.27	5.65	10.67	16.27	10.22	12.39	2.19	0.0028952
MELO3C025882	NP_200709	putative receptor protein kinase [Arabidopsis thaliana]	1e-233	6.83	8.32	11.43	8.86	17.97	24.19	15.9	19.35	2.18	1.01586e-05
MELO3C006256	XP_002526510	uridylate kinase plant, putative [Ricinus communis]	2e-92	9.68	20.58	18.39	16.22	39.59	37.02	29.53	35.38	2.18	5.84633e-05
MELO3C002778	XP_002510840	protein binding protein, putative [Ricinus communis]	5e-51	4.22	8.58	6.59	6.46	14.24	13.36	14.62	14.07	2.18	0.000465168
MELO3C008836	ABD28522	Cupin, RmlC-type [Medicago truncatula]	4e-103	6.8	4.79	8.19	6.59	16.92	16.07	10.11	14.37	2.18	0.0012818
MELO3C010471	XP_002513792	Auxin-induced protein 5NG4, putative [Ricinus communis]	5e-49	148.87	128.22	166.01	147.7	268.54	320.46	372.08	320.36	2.17	6.51342e-13
MELO3C018590	NP_001147552	transposon protein Mutator sub-class [Zea mays]	1e-191	22.63	22	25.23	23.29	42.92	53.81	54.95	50.56	2.17	4.18552e-11
MELO3C020005	AAC33529	expansin [Prunus armeniaca]	1e-125	204.16	267.46	235.3	235.64	390.14	526.65	617.83	511.54	2.17	2.48872e-10
MELO3C005079	XP_002513132	Aspartic proteinase nepenthesin-1 precursor, putative [Ricinus communis]	6e-193	28.82	24.34	26.37	26.51	44.09	68.92	59.35	57.45	2.17	3.54965e-09
MELO3C020881	XP_002522390	conserved hypothetical protein [Ricinus communis]	1e-24	33.36	46.56	38.06	39.33	99.05	74.75	81.7	85.17	2.17	1.44881e-08
MELO3C008236	XP_002524217	ATP binding protein, putative [Ricinus communis]	8e-307	7.05	6.91	8.64	7.53	17.15	18.95	12.85	16.32	2.17	2.23925e-06
MELO3C004035	BAD05509	101 kDa heat shock protein; HSP101-like protein [Oryza sativa Japonica Group]	2e-204	16.24	17.09	14.79	16.04	33.08	39.21	31.65	34.65	2.16	7.34919e-11
MELO3C005566	XP_002510935	21 kDa protein precursor, putative [Ricinus communis]	4e-22	25.76	45.53	29.35	33.55	68.2	78.67	70.02	72.3	2.16	1.38061e-05
MELO3C016219	XP_002518804	cytochrome P450, putative [Ricinus communis]	2e-127	31.29	13.72	26.6	23.87	43.14	68.79	42.61	51.51	2.16	1.68774e-05
MELO3C007657	AAR22388	ANT-like protein [Nicotiana tabacum]	6e-136	1.86	1.43	2.61	1.97	3.32	4.11	5.31	4.25	2.16	0.00490325
MELO3C003105	NP_181282	nodulin MtN21 /EamA-like transporter-like protein [Arabidopsis thaliana]	5e-130	34.03	29.02	34	32.35	63.08	64.84	80.72	69.55	2.15	1.45422e-10
MELO3C022283	XP_002526467	ELMO domain-containing protein, putative [Ricinus communis]	2e-137	10.15	12.72	14.13	12.33	28.09	25.33	26.16	26.53	2.15	7.00269e-07
MELO3C005554	NP_180659	oxysterol binding protein-related protein 1A [Arabidopsis thaliana]	4e-191	5.31	6.28	7.65	6.41	11.38	16.81	13.27	13.82	2.15	3.10041e-06
MELO3C007617	XP_002533157	conserved hypothetical protein [Ricinus communis]	2e-28	3.55	5.24	4.62	4.47	5.91	10.4	12.57	9.63	2.15	0.00210427
MELO3C010434	XP_002513842	Beta-1,3-galactosyltransferase sqv-2, putative [Ricinus communis]	5e-174	25.41	19.88	21.67	22.32	47.51	51.41	44.18	47.7	2.14	2.6251e-10
MELO3C014984	XP_002518813	receptor-kinase, putative [Ricinus communis]	7e-282	7.78	9.29	11.09	9.39	19.85	20.95	19.59	20.13	2.14	1.13502e-07
MELO3C011192	CAB69823	plasma membrane H+ ATPase [Prunus persica]	0	8.5	8.38	7.67	8.18	13.64	17.93	21.06	17.54	2.14	8.22994e-07
MELO3C018188	XP_002525757	myosin vIII, putative [Ricinus communis]	1e-61	20.63	13.07	22.74	18.81	31.83	43.72	44.97	40.17	2.14	1.56637e-06
MELO3C005769	O65781	RecName: Full=UDP-glucose 4-epimerase GEPI48; AltName: Full=Galactowaldenase; AltName: Full=UDP-galactose 4-epimerase	1e-174	41.22	43.83	51.9	45.65	79.06	107.77	103.66	96.83	2.12	6.54297e-11
MELO3C017068	NP_194480	proton pump interactor 1 [Arabidopsis thaliana]	2e-47	11.86	10.27	12.75	11.63	26.72	26.96	20.21	24.63	2.12	6.3211e-10
MELO3C014498	NP_197426	GPI-anchored glycoprotein membrane precursor [Arabidopsis thaliana]	1e-53	21.89	19.14	22.21	21.08	42.53	46.51	45.32	44.79	2.12	9.44683e-08
MELO3C002542	NP_172600	putative receptor-like protein kinase [Arabidopsis thaliana]	3e-235	5.09	6.14	5.78	5.67	13.61	11.22	11.19	12.01	2.12	9.40874e-06
MELO3C007059	XP_002523169	sphingolipid fatty acid alpha hydroxylase [Ricinus communis]	2e-104	6.08	8.44	7.28	7.27	13.31	15.59	17.23	15.38	2.12	0.000312856
MELO3C020900	XP_002518773	Polcalcin Jun o, putative [Ricinus communis]	6e-34	6.48	10.34	8.73	8.52	13.09	17.52	23.6	18.07	2.12	0.000764282
MELO3C006423	XP_002324665	Ca2+ antiporter/cation exchanger [Populus trichocarpa]	2e-57	6.23	6.27	7.62	6.71	12.39	13.77	16.49	14.22	2.12	0.00229957
MELO3C005746	XP_002509949	Polygalacturonase precursor, putative [Ricinus communis]	9e-202	50.63	51.85	50.79	51.09	93.24	121.78	107.79	107.6	2.11	7.54027e-12
MELO3C013954	CAA64559	Tfm5 [Solanum lycopersicum]	6e-55	341.98	365.32	369.27	358.86	578.94	760.76	936.56	758.75	2.11	1.33144e-10
MELO3C012634	AAG09092	Putative protein kinase [Arabidopsis thaliana]	2e-153	24.03	20.67	21.66	22.12	40.04	56.24	43.7	46.66	2.11	3.05219e-08
MELO3C024839	ACA50447	putative transcription factor [Cucumis sativus]	1e-175	11.31	10.08	12.19	11.19	24.23	24.7	21.8	23.58	2.11	3.57706e-08
MELO3C024982	AAM08927	farnesyl pyrophosphate synthase [Malus x domestica]	2e-172	13.97	15.35	15.3	14.87	31.41	34.14	28.48	31.34	2.11	2.91787e-07
MELO3C013055	ABV32545	beta-galactosidase protein 2 [Prunus persica]	0	7.09	5.41	7.9	6.8	12.53	14.87	15.64	14.35	2.11	3.98432e-07
MELO3C022430	AAW48295	pore-forming toxin-like protein Hfr-2 [Triticum aestivum]	2e-74	24.32	17.35	41.96	27.88	69.87	42.15	64.83	58.95	2.11	2.82991e-05
MELO3C004477	XP_002533671	heparanase, putative [Ricinus communis]	2e-150	4.16	4.85	5.27	4.76	7.38	12.64	10.05	10.02	2.11	0.000406556
MELO3C025896	ABD33135	80C09_19, related [Medicago truncatula]	3e-24	9.26	6.3	3.83	6.46	10.89	15.41	14.57	13.62	2.11	0.00764763
MELO3C009924	ACJ11765	class III peroxidase [Gossypium hirsutum]	9e-128	79.59	77.28	91.66	82.84	177.72	186.87	157.81	174.13	2.1	3.34018e-13
MELO3C008028	EFA78390	hypothetical protein PPL_09041 [Polysphondylium pallidum PN500]	5e-09	61.33	81.96	65.47	69.59	130.51	148.75	159.8	146.35	2.1	8.2856e-10
MELO3C024581	NP_196250	NDR1/HIN1-Like protein 3 [Arabidopsis thaliana]	5e-65	41.83	19.47	46.41	35.9	74.59	78.69	72.58	75.29	2.1	3.28458e-06
MELO3C012275	XP_002526283	ATP binding protein, putative [Ricinus communis]	1e-310	8.02	5.14	7.82	6.99	15.92	14.6	13.44	14.65	2.1	1.13324e-05
MELO3C002853	XP_002523157	Reticuline oxidase precursor, putative [Ricinus communis]	9e-144	16.05	33.18	41.6	30.28	66.25	72.49	51.56	63.43	2.1	3.18538e-05
MELO3C025599	AAM75139	alkaline alpha galactosidase I [Cucumis melo]	0	3.62	4.87	4.93	4.47	8.75	8.36	11.1	9.4	2.1	0.000114776
MELO3C023254	XP_002517239	Pectinesterase-2 precursor, putative [Ricinus communis]	3e-239	99.68	88.47	105.74	97.96	194.77	220.18	200.63	205.19	2.09	3.61156e-14
MELO3C010765	BAA08394	CRG16 [Cucumis sativus]	6e-12	106.97	98.37	75.22	93.52	159.81	219.18	208.09	195.69	2.09	1.37405e-08
MELO3C006546	AAY29120	cement precursor protein 3B variant 1 [Phragmatopoma californica]	4e-06	27.89	33.9	36.93	32.91	82.68	73.75	49.89	68.77	2.09	1.65667e-06
MELO3C025054	XP_002520741	Nucleolar GTP-binding protein, putative [Ricinus communis]	8e-116	8.43	6	4.05	6.16	11.73	11.76	15.05	12.85	2.09	0.00402673
MELO3C002144	XP_002533427	ATP binding protein, putative [Ricinus communis]	1e-273	15.85	17.66	18.16	17.22	37.85	36.88	32.73	35.82	2.08	3.93536e-10
MELO3C007083	XP_002523203	protein phosphatases pp1 regulatory subunit, putative [Ricinus communis]	0	6.6	7.19	6.05	6.61	10.13	16.08	15.03	13.75	2.08	5.82778e-06
MELO3C025143	XP_002530411	Pollen-specific protein SF3, putative [Ricinus communis]	4e-97	10.36	11.91	8.53	10.27	20.7	21.45	21.94	21.36	2.08	3.5557e-05
MELO3C009872	AAV84588	Gip1-like protein [Populus tomentosa]	1e-39	4276.14	4921.13	2632.84	3943.37	4961.71	8933.92	10723.1	8206.25	2.08	6.66045e-05
MELO3C021168	XP_002511954	Esterase precursor, putative [Ricinus communis]	3e-150	5.64	7.13	7.23	6.67	10.94	13.53	17.05	13.84	2.08	0.000230593
MELO3C008203	XP_002509540	ATP binding protein, putative [Ricinus communis]	5e-248	3.32	3.77	4.43	3.84	6	9.44	8.53	7.99	2.08	0.000449263
MELO3C012526	XP_002509481	adenylyl cyclase-associated protein, putative [Ricinus communis]	7e-195	4.75	10.37	7.01	7.38	21.28	12.15	12.57	15.33	2.08	0.00207116
MELO3C006198	ADB24771	UDP-D-glucuronic acid 4-epimerase [Gossypium hirsutum]	4e-220	3.63	2.71	3.29	3.21	7.52	7.13	5.4	6.68	2.08	0.0033181
MELO3C023470	XP_002889270	kinase family protein [Arabidopsis lyrata subsp. lyrata]	2e-214	1.84	2.54	1.81	2.06	3.73	4.21	4.96	4.3	2.08	0.00709005
MELO3C011397	XP_002514582	inositol or phosphatidylinositol kinase, putative [Ricinus communis]	8e-298	47.53	41.79	47.72	45.68	89.56	104.27	89.78	94.54	2.07	5.9356e-13
MELO3C019691	XP_002520380	Glycosyltransferase QUASIMODO1, putative [Ricinus communis]	8e-206	38.74	42.26	60.16	47.05	123.45	94.12	74.97	97.51	2.07	2.40929e-07
MELO3C026278	XP_002511354	receptor protein kinase, putative [Ricinus communis]	0	4.95	4.42	6.91	5.43	10.59	11.29	11.83	11.24	2.07	2.14691e-06
MELO3C005767	ADY38375	triacylglycerol lipase 3 [Arachis hypogaea]	5e-141	17.43	11.18	15.91	14.84	27.68	33.4	30.86	30.65	2.07	7.3334e-06
MELO3C003187	XP_002534083	Rop guanine nucleotide exchange factor, putative [Ricinus communis]	9e-211	6.29	5.08	4.68	5.35	12.12	9.64	11.49	11.08	2.07	8.92938e-05
MELO3C027077	XP_002532177	heat shock protein, putative [Ricinus communis]	4e-66	39.38	26.69	41.95	36.01	53.68	90.08	79.6	74.45	2.07	0.000119134
MELO3C019738	CBI28860	unnamed protein product [Vitis vinifera]	8e-217	4.18	5.55	8.21	5.98	14.17	12.35	10.55	12.36	2.07	0.000121126
MELO3C009621	XP_002530714	mutt/nudix hydrolase, putative [Ricinus communis]	1e-95	3.13	4.17	5.55	4.28	10.76	8.36	7.5	8.87	2.07	0.00359221
MELO3C003047	XP_002513815	dual specificity protein kinase-ttk, putative [Ricinus communis]	2e-226	2.01	2.33	2.98	2.44	4.02	5.47	5.67	5.05	2.07	0.00460889
MELO3C010841	ADN33723	homeodomain transcription factor [Cucumis melo subsp. melo]	2e-134	5.65	13.07	5.22	7.98	16.87	17.52	15.25	16.55	2.07	0.00592255
MELO3C007747	XP_002532876	2-deoxyglucose-6-phosphate phosphatase, putative [Ricinus communis]	3e-110	5.35	3.91	10.56	6.61	10.85	15.12	15.06	13.68	2.07	0.00942563
MELO3C024225	XP_002528189	coatomer beta subunit, putative [Ricinus communis]	0	13.46	13.43	11.02	12.64	27.03	26.9	24.27	26.07	2.06	3.79902e-09
MELO3C015705	CAN78386	hypothetical protein VITISV_017367 [Vitis vinifera]	1e-37	34.67	18.55	15.11	22.78	41.09	48.44	51.52	47.02	2.06	0.000146749
MELO3C020457	AAT84459	cytochrome b5 isoform Cb5-B [Vernicia fordii]	3e-59	7.3	6.9	6.25	6.82	12.1	14.86	15.18	14.05	2.06	0.00189319
MELO3C004367	XP_002512228	ATP binding protein, putative [Ricinus communis]	5e-250	1.8	2.17	2.93	2.3	3.01	5.78	5.44	4.74	2.06	0.00426048
MELO3C018563	XP_002518319	glutamyl-tRNA(gln) amidotransferase subunit A, putative [Ricinus communis]	2e-278	3.09	2.18	3.22	2.83	5.88	6.07	5.57	5.84	2.06	0.00748388
MELO3C026097	XP_002525229	Glycosyltransferase QUASIMODO1, putative [Ricinus communis]	2e-227	10.34	11.34	11.49	11.06	24.73	21.89	21.28	22.63	2.05	1.26795e-06
MELO3C009074	XP_002283010	PREDICTED: similar to Protein kinase [Vitis vinifera]	0	4.95	3.18	4.43	4.19	7.73	9.62	8.43	8.59	2.05	6.77637e-06
MELO3C022144	AAU04759	MRGH11 [Cucumis melo]	0	7.26	11.42	14.22	10.97	28.62	22.04	16.87	22.51	2.05	1.25111e-05
MELO3C026522	XP_002510716	sugar transporter, putative [Ricinus communis]	0	4.47	4.95	6.33	5.25	9.52	11.14	11.63	10.76	2.05	1.98874e-05
MELO3C013502	XP_002525798	E3 ubiquitin ligase PUB14, putative [Ricinus communis]	1e-245	9.81	7.72	11.17	9.57	27.13	16.98	14.83	19.65	2.05	0.000116024
MELO3C004287	AAO45750	helix-loop-helix-like protein [Cucumis melo subsp. melo]	2e-162	10.26	14.56	12.18	12.33	34.28	22.19	19.55	25.34	2.05	0.000575247
MELO3C020855	XP_002523622	phospholipase C, putative [Ricinus communis]	5e-188	18.06	17.66	18.88	18.2	34.14	37.75	39.71	37.2	2.04	8.84193e-09
MELO3C002270	XP_002511386	Triose phosphate/phosphate translocator, non-green plastid, chloroplast precursor, putative [Ricinus communis]	7e-172	21.89	24.27	32.5	26.22	50.41	57.9	51.85	53.39	2.04	1.26754e-08
MELO3C000126	XP_002530284	protein disulfide isomerase, putative [Ricinus communis]	9e-34	52.54	43.18	50.77	48.83	89.33	98.34	110.46	99.38	2.04	3.46362e-08
MELO3C019410	XP_002533550	acetylglucosaminyltransferase, putative [Ricinus communis]	1e-183	7.27	9.93	9.12	8.77	16.51	20.41	16.86	17.93	2.04	1.18456e-05
MELO3C016866	ABD34616	green ripe-like 1 [Solanum lycopersicum]	5e-104	8.92	8.66	10.07	9.22	19.11	17.75	19.5	18.79	2.04	4.35564e-05
MELO3C026082	Q9LIQ7	RecName: Full=Pentatricopeptide repeat-containing protein At3g24000, mitochondrial; Flags: Precursor	9e-179	4.07	3.89	3.29	3.75	8.41	7.53	6.99	7.64	2.04	0.00407115
MELO3C020811	ACH87168	senescence-related protein [Camellia sinensis]	1e-157	39.95	34.42	35.34	36.57	140.37	47.71	35.36	74.48	2.04	0.00841943
MELO3C026585	XP_002272711	PREDICTED: similar to stpk1 protein kinase [Vitis vinifera]	2e-271	63.4	62.18	72	65.86	127.01	136.66	138.37	134.01	2.03	2.76194e-13
MELO3C007285	XP_002519056	rnf5, putative [Ricinus communis]	4e-95	130.41	111.81	132.05	124.76	277.77	233.84	249.92	253.84	2.03	2.47892e-12
MELO3C013264	AAO32065	Erwinia induced protein 1 [Solanum tuberosum]	1e-84	57.27	46.58	55.5	53.12	118.42	103.57	101.85	107.95	2.03	8.91839e-11
MELO3C013681	AEA92304	Rab2 [Hevea brasiliensis]	9e-115	23.89	22.9	25.74	24.18	47.7	49.33	49.99	49.01	2.03	2.938e-07
MELO3C020328	NP_568551	aspartyl protease family protein [Arabidopsis thaliana]	9e-154	60.24	64.83	63.48	62.85	171.82	114.44	97.21	127.82	2.03	3.40798e-07
MELO3C016625	XP_002514245	conserved hypothetical protein [Ricinus communis]	0	9.93	9.61	11.56	10.37	30.52	17.8	14.86	21.06	2.03	5.8002e-05
MELO3C005073	XP_002513128	Reticulocalbin-2 precursor, putative [Ricinus communis]	8e-169	7.98	9.11	8.08	8.39	17.51	18.44	15.16	17.04	2.03	6.38427e-05
MELO3C009779	XP_002533675	ATP binding protein, putative [Ricinus communis]	8e-282	4.9	6.63	5.15	5.56	11.42	12.33	10.11	11.29	2.03	0.000111306
MELO3C013720	XP_002521714	serine/threonine-protein kinase cx32, putative [Ricinus communis]	5e-149	2.47	4.25	3.4	3.37	6.63	7.9	6.06	6.86	2.03	0.00904684
MELO3C016802	ABA99131	Lipase, putative, expressed [Oryza sativa Japonica Group]	1e-171	5.31	5.57	7.96	6.28	11.37	11.33	15.41	12.7	2.02	0.000132057
MELO3C005489	NP_566496	cobalt ion binding protein [Arabidopsis thaliana]	3e-112	11.21	6.92	12.66	10.26	21.67	25.03	15.55	20.75	2.02	0.000510124
MELO3C021114	BAA02108	GTP-binding protein [Pisum sativum]	7e-50	6.61	7.41	6.26	6.76	9.72	15.99	15.26	13.66	2.02	0.00218369
MELO3C005305	ABN46980	small molecular heat shock protein 10 [Nelumbo nucifera]	2e-38	5.93	5.28	8.92	6.71	14.67	12.59	13.38	13.55	2.02	0.00351656
MELO3C017220	NP_200921	glucan endo-1,3-beta-glucosidase-like protein 2 [Arabidopsis thaliana]	1e-45	128.77	120.09	115.4	121.42	252.69	233.19	246.15	244.01	2.01	2.81047e-12
MELO3C011041	ADU60526	SGF14h [Glycine max]	4e-135	81.97	91.55	111.29	94.94	172.47	202.81	196.27	190.52	2.01	1.1027e-10
MELO3C002746	XP_002519664	pyruvate dehydrogenase, putative [Ricinus communis]	3e-203	20.32	23.56	17.39	20.42	38.63	46.98	37.58	41.06	2.01	1.80234e-07
MELO3C010778	NP_683440	lipase/hydrolase [Arabidopsis thaliana]	1e-256	13.34	14.43	17.93	15.23	52.29	19.67	19.86	30.61	2.01	0.00214409
MELO3C012727	XP_002527257	fimbrin, putative [Ricinus communis]	0	2.66	2.74	3.7	3.03	5.5	7.09	5.71	6.1	2.01	0.00262374
MELO3C011366	XP_002513892	Periplasmic beta-glucosidase precursor, putative [Ricinus communis]	0	39.86	39.14	50.35	43.12	78.11	90.87	89.78	86.25	2	6.07496e-11
MELO3C022854	AAM15892	GIA/RGA-like gibberellin response modulator [Carlquistia muirii]	3e-181	25.57	27.07	28.87	27.17	56.09	50.95	55.97	54.34	2	5.53056e-10
MELO3C025887			0	78.43	83.4	60.68	74.17	106.56	152.54	185.31	148.14	2	6.20186e-05
MELO3C025940	XP_002524598	transcription factor, putative [Ricinus communis]	4e-159	6.45	4.24	5.41	5.37	6.99	14.13	11.11	10.74	2	0.0023293
MELO3C026168	ADN33860	electron transporter [Cucumis melo subsp. melo]	1e-74	7.28	6.81	8.93	7.67	14.84	16.79	14.48	15.37	2	0.0028447
MELO3C025102	ADC34069	phytoene synthase [Cucumis melo]	2e-241		33.8	31.23	31.84	13.32	15.69	18.99	16	0.5	1.04738e-07
MELO3C016427	NP_199785	ferric reduction oxidase 7 [Arabidopsis thaliana]	1e-70	34.68	32.92	35.08	34.23	16.51	17.26	17.92	17.23	0.5	2.88111e-07
MELO3C010188	NP_194776	Rossmann-fold NAD(P)-binding domain-containing protein [Arabidopsis thaliana]	9e-91	91	88.39	75.98	85.12	61.32	32.09	34.5	42.64	0.5	2.95853e-07
MELO3C010939	XP_002303130	predicted protein [Populus trichocarpa]	1e-06	54.18	61.04	67.54	60.92	40.43	22.09	29.01	30.51	0.5	1.99607e-06
MELO3C023879	ADD60244	rubisco activase [Glycine max]	3e-210	30.58	18.48	14.75	21.27	9.86	12.79	9.5	10.72	0.5	0.000125091
MELO3C024400	XP_002527425	Phosphoethanolamine/phosphocholine phosphatase, putative [Ricinus communis]	3e-111	18.72	12.98	17.17	16.29	12.75	4.98	6.92	8.22	0.5	0.000882205
MELO3C008201	XP_002509538	conserved hypothetical protein [Ricinus communis]	2e-21	18.76	16.22	15.54	16.84	5.28	9.08	10.83	8.4	0.5	0.00149314
MELO3C014451	XP_002525886	small heat-shock protein, putative [Ricinus communis]	1e-54	155.99	158.53	159.08	157.87	77.92	77.25	78.44	77.87	0.49	3.69993e-15
MELO3C025912	ACM89549	putative protein kinase [Glycine max]	5e-172	50.53	45.45	44.63	46.87	23.62	19.51	25.29	22.81	0.49	2.36116e-11
MELO3C021326	Q39659	RecName: Full=Glyoxysomal fatty acid beta-oxidation multifunctional protein MFP-a; Includes: RecName: Full=Enoyl-CoA hydratase/3-2-trans-enoyl-CoA isomerase/3-hydroxybutyryl-CoA epimerase; Includes: RecName: Full=3-hydroxyacyl-CoA dehydrogenase	0	35.03	32.15	42.54	36.57	16.31	18.45	18.98	17.91	0.49	3.56458e-11
MELO3C020218			0	266.48	224.66	181.5	224.21	95.52	112.23	118.89	108.88	0.49	6.08807e-11
MELO3C016923	XP_002308514	predicted protein [Populus trichocarpa]	1e-35	177.84	213.16	184.95	191.98	73.72	91.04	117.55	94.1	0.49	7.17924e-11
MELO3C022098	XP_002516723	cytochrome P450, putative [Ricinus communis]	3e-243	47.26	40.77	40.4	42.81	26.46	17.31	19.79	21.19	0.49	7.1761e-09
MELO3C007692	ABY48133	hydroxyproline-rich glycoprotein [Medicago truncatula]	2e-35	82.11	64.92	80.02	75.68	31.94	36.53	43.58	37.35	0.49	9.77809e-09
MELO3C001444			0	219.4	297.23	326.84	281.16	177.76	104.79	126.66	136.4	0.49	2.53493e-08
MELO3C008137	ADN33680	hypothetical protein [Cucumis melo subsp. melo]	3e-35	75.31	73.69	53.91	67.64	36.01	32.27	30.4	32.89	0.49	9.3102e-08
MELO3C004128	XP_002529405	hypothetical protein RCOM_0623850 [Ricinus communis]	2e-22	35.43	26.23	29.34	30.33	17.96	14.79	12.08	14.94	0.49	5.7819e-07
MELO3C024482	XP_002519457	zinc finger protein, putative [Ricinus communis]	3e-138	22.71	23.98	19.65	22.11	8.48	11.16	13.06	10.9	0.49	4.66868e-06
MELO3C007947	NP_569027	ankyrin repeat domain-containing protein [Arabidopsis thaliana]	1e-135	14.09	14.7	18.67	15.82	6.71	8.28	8.17	7.72	0.49	5.49061e-06
MELO3C013795	XP_002303468	predicted protein [Populus trichocarpa]	9e-78	20.64	24.23	24.89	23.25	9.29	12.54	12.17	11.33	0.49	1.32412e-05
MELO3C023370	XP_002517528	Auxin-induced protein AUX22, putative [Ricinus communis]	4e-59	59.18	113.24	44.02	72.15	31.69	36.35	37.33	35.12	0.49	9.40439e-05
MELO3C007432	XP_002518397	phosphatidate cytidylyltransferase, putative [Ricinus communis]	2e-200	9.77	19.09	16.28	15.05	7.91	6.03	8	7.31	0.49	0.000344336
MELO3C001982	XP_002514762	transcription factor, putative [Ricinus communis]	1e-30	25.95	44.44	26.18	32.19	26.84	9.64	10.78	15.75	0.49	0.00149593
MELO3C026908	NP_001190582	heavy metal transport/detoxification domain-containing protein [Arabidopsis thaliana]	5e-61	26.33	7.87	16.27	16.82	8.75	7.7	8.38	8.28	0.49	0.00264323
MELO3C023274	XP_002877157	hypothetical protein ARALYDRAFT_905203 [Arabidopsis lyrata subsp. lyrata]	2e-45	23.37	19.74	25.22	22.78	15.1	9.69	8.57	11.12	0.49	0.00394729
MELO3C018366	XP_002528317	RING-H2 finger protein ATL2N, putative [Ricinus communis]	3e-35	21.29	13.87	15.52	16.89	6.08	8.24	10.4	8.24	0.49	0.00941105
MELO3C014099	XP_002522765	conserved hypothetical protein [Ricinus communis]	4e-25	387.66	358.16	330.49	358.77	206.28	153.75	160.66	173.56	0.48	2.34294e-13
MELO3C011872	XP_002312473	trans-caffeoyl-coa 3-o-methyltransferase-like protein [Populus trichocarpa]	3e-62	220.66	170.18	170.08	186.97	89.68	77.22	99.65	88.85	0.48	7.29708e-13
MELO3C017561	XP_002327806	GRAS family transcription factor [Populus trichocarpa]	9e-193	46.05	44.29	49.35	46.56	20.03	27.17	20.24	22.48	0.48	1.92611e-11
MELO3C017741	XP_002303788	predicted protein [Populus trichocarpa]	2e-25	58.49	55.82	50.63	54.98	23.44	24.43	30.85	26.24	0.48	4.6449e-07
MELO3C003208	XP_002519300	calmodulin-binding transcription activator (camta), plants, putative [Ricinus communis]	2e-66	7.34	8.81	9.77	8.64	5.53	3.06	3.79	4.13	0.48	7.07439e-06
MELO3C011475	XP_002309480	predicted protein [Populus trichocarpa]	6e-09	47.81	21.84	39.23	36.29	18.31	13.57	20.56	17.48	0.48	6.88326e-05
MELO3C012886	ABK80752	11S globulin precursor isoform 1B [Ficus pumila var. awkeotsang]	3e-149	15.89	9.34	10.17	11.8	6.05	5.82	4.99	5.62	0.48	0.000151202
MELO3C003408	ADZ55282	abscisic acid receptor PYR1 [Fragaria x ananassa]	6e-80	15.37	12.29	8.1	11.92	3.97	6.45	6.92	5.78	0.48	0.00117109
MELO3C007834	XP_002521568	phosphoric diester hydrolase, putative [Ricinus communis]	3e-172	718.78	623.68	617.62	653.36	286.42	320.61	309.05	305.36	0.47	5.2104e-19
MELO3C008163	XP_002528074	phosphatidic acid phosphatase, putative [Ricinus communis]	2e-140	44.69	49.92	57.82	50.81	25.28	21.91	24.68	23.96	0.47	7.41618e-12
MELO3C007642	XP_002264391	PREDICTED: similar to GCN5-related N-acetyltransferase (GNAT) family protein / amino acid kinase family protein [Vitis vinifera]	5e-234	27.28	30.03	28.83	28.71	13.74	13.15	13.94	13.61	0.47	1.60952e-10
MELO3C006866	BAE47038	sorbitol related enzyme [Solanum lycopersicum]	6e-150	47.53	37.66	45.08	43.42	23.24	17.32	20.2	20.25	0.47	1.05436e-09
MELO3C019885	XP_002511792	ring finger protein, putative [Ricinus communis]	2e-39	41.58	41	33.38	38.65	19.09	16.33	19.12	18.18	0.47	1.451e-09
MELO3C011955	NP_001147667	ATP-dependent protease Clp ATPase subunit [Zea mays]	3e-75	35.47	30.53	37.05	34.35	15.11	15.5	17.52	16.04	0.47	6.47505e-09
MELO3C023426	XP_002266165	PREDICTED: similar to chloroplast post-illumination chlorophyll fluorescence increase protein isoform 1 [Vitis vinifera]	2e-116	33.1	30.58	25.01	29.56	12.98	15.71	12.93	13.87	0.47	9.57562e-08
MELO3C025264	XP_002531815	auxin:hydrogen symporter, putative [Ricinus communis]	5e-185	225.37	349.22	453.82	342.8	221.23	116.5	144.02	160.58	0.47	8.22994e-07
MELO3C012966	NP_564988	uncharacterized protein [Arabidopsis thaliana]	3e-30	23.14	10.3	14.95	16.13	10.17	7.27	5.22	7.55	0.47	0.000924379
MELO3C024766	AAL77060	putative acyltransferase [Cucumis melo]	6e-191	11.54	12.65	17.32	13.84	3.47	11.79	4.45	6.57	0.47	0.00424054
MELO3C005474			0	27.48	32.12	24.73	28.11	15.46	12.09	12.21	13.25	0.47	0.00616058
MELO3C021616	NP_565910	protein rotundifolia like 8 [Arabidopsis thaliana]	5e-18	133.82	170.31	178.57	160.9	101.19	63.03	58.1	74.11	0.46	5.93989e-10
MELO3C006594	XP_002516835	inosine-uridine preferring nucleoside hydrolase, putative [Ricinus communis]	0	15.4	14.38	15.8	15.19	7.78	6.31	7.06	7.05	0.46	1.13492e-09
MELO3C022005	XP_002324071	pho1-like protein [Populus trichocarpa]	2e-273	15.55	14.27	15.2	15.01	5.86	7.68	7.2	6.91	0.46	1.20866e-08
MELO3C017319	XP_002278683	PREDICTED: hypothetical protein [Vitis vinifera]	8e-17	26.29	28.42	33.58	29.43	13.43	13.79	13.5	13.57	0.46	2.6543e-08
MELO3C015151	AAL47679	aminotransferase 1 [Cucumis melo]	2e-231	26.67	25.42	25.52	25.87	9.41	11.2	15.05	11.89	0.46	3.40852e-08
MELO3C022518	AAB67838	gibberellin 20-oxidase [Pisum sativum]	6e-134	25.85	39.53	34.23	33.2	12.51	15.42	17.98	15.3	0.46	7.90746e-07
MELO3C014190	XP_002529461	conserved hypothetical protein [Ricinus communis]	3e-44	30.35	29.09	33.61	31.02	12.62	14.97	15.55	14.38	0.46	1.42655e-06
MELO3C023420	BAB16429	NtEIG-A1 [Nicotiana tabacum]	9e-34	54.69	26.24	55.8	45.58	14.46	21.84	26.9	21.07	0.46	3.46777e-06
MELO3C024319	XP_002533241	zinc finger protein, putative [Ricinus communis]	2e-104	22.04	32.37	22.95	25.79	7.79	14.17	13.54	11.83	0.46	1.26777e-05
MELO3C010813	BAG15864	zinc-finger protein [Bruguiera gymnorhiza]	1e-59	27.31	6.92	29.93	21.39	9.31	9.61	10.31	9.74	0.46	0.00185809
MELO3C005175			0	24.53	13.62	26.06	21.4	10.51	10.68	8.63	9.94	0.46	0.00216722
MELO3C015694	NP_196494	Vacuolar sorting protein 9 (VPS9) domain protein [Arabidopsis thaliana]	8e-48	10.47	8.25	7.66	8.79	2.86	4.69	4.57	4.04	0.46	0.00292975
MELO3C010300	O22060	RecName: Full=Sucrose-phosphate synthase 1; AltName: Full=UDP-glucose-fructose-phosphate glucosyltransferase 1	0	316.19	266.46	304.43	295.69	127.83	131.29	140.3	133.14	0.45	1.87681e-21
MELO3C005241	XP_002521913	PLE, putative [Ricinus communis]	2e-216	122.28	106.93	119.23	116.15	51.22	51.71	53.37	52.1	0.45	1.80111e-19
MELO3C015327	XP_002514609	l-asparaginase, putative [Ricinus communis]	2e-141	341.93	296.58	264.99	301.17	119.25	136.81	150.13	135.4	0.45	8.95078e-17
MELO3C008012			0	1276.33	1160.24	1420.53	1285.7	733.69	465.32	522.05	573.69	0.45	1.94908e-13
MELO3C025759	XP_002526374	conserved hypothetical protein [Ricinus communis]	1e-11	255.68	294.37	228.17	259.41	112.17	102.93	135.25	116.78	0.45	3.47201e-13
MELO3C024317	XP_002533241	zinc finger protein, putative [Ricinus communis]	3e-111	126.06	183.61	137.96	149.21	57.2	72.98	71.19	67.12	0.45	6.08233e-13
MELO3C026832	XP_002313244	ZIP transporter [Populus trichocarpa]	8e-130	73.01	58.69	62.28	64.66	33.11	23.93	30.01	29.02	0.45	1.18468e-12
MELO3C022773	XP_002513829	conserved hypothetical protein [Ricinus communis]	6e-12	32.34	22.45	24	26.26	15.39	9.58	10.47	11.81	0.45	6.85457e-06
MELO3C006536	NP_001148098	heat shock 70 kDa protein 1 [Zea mays]	2e-219	12.92	10.56	11.71	11.73	7.38	3.66	4.83	5.29	0.45	1.10776e-05
MELO3C005992	XP_002529960	homeobox protein, putative [Ricinus communis]	1e-52	9.7	11.37	5.45	8.84	2.77	4.22	4.83	3.94	0.45	0.00219573
MELO3C000213	AAG51329	Rab escort protein, putative; 48705-51166 [Arabidopsis thaliana]	6e-11	24.92	28.83	37.32	30.36	13.35	11.3	16.75	13.8	0.45	0.00912186
MELO3C022107	NP_187698	methyl esterase 17 [Arabidopsis thaliana]	3e-95	202.91	207.87	189.13	199.97	79	87.37	100.08	88.82	0.44	9.72498e-18
MELO3C005136	AAF75749	dehydration-induced protein ERD15 [Solanum lycopersicum]	5e-23	136.76	131.25	148.88	138.96	62.95	52.98	65.67	60.53	0.44	3.97995e-17
MELO3C005383	XP_002510951	Glycerol-3-phosphate transporter, putative [Ricinus communis]	5e-229	75.33	63.9	78.97	72.73	33.28	26.68	35.34	31.77	0.44	2.57287e-16
MELO3C011799	XP_002525551	cytochrome P450, putative [Ricinus communis]	1e-145	63.7	65.56	77.45	68.9	35.55	28.08	27.45	30.36	0.44	1.65605e-15
MELO3C002508	AAD33596	thioredoxin h [Hevea brasiliensis]	4e-46	196.04	198	173.42	189.15	88.13	66.06	93.14	82.44	0.44	1.83277e-15
MELO3C010833	ADN33728	MYB transcription factor [Cucumis melo subsp. melo]	4e-122	193.6	124.89	173.62	164.04	73.65	73.08	69.5	72.08	0.44	5.75086e-15
MELO3C014286	XP_002517075	Chlorophyllase-2, chloroplast precursor, putative [Ricinus communis]	1e-113	31.73	34.84	35.01	33.86	15.1	14.96	14.32	14.79	0.44	6.65254e-11
MELO3C007046	ABK94898	unknown [Populus trichocarpa]	3e-71	62.2	54.61	58.31	58.37	24.6	31.25	20.34	25.4	0.44	1.72867e-09
MELO3C016395	ACF33513	salicylic acid methyl transferase-like protein [Glycine max]	2e-128	18.93	16.61	17.34	17.63	8.85	6.87	7.77	7.83	0.44	2.19578e-07
MELO3C014719	XP_002515837	aldehyde oxidase, putative [Ricinus communis]	0	5.06	6.49	6.57	6.04	2.66	1.97	3.43	2.69	0.44	3.68064e-06
MELO3C021855	ADG58020	transcription factor [Lycoris longituba]	3e-83	16.13	19.55	17.1	17.59	10.42	5.99	7.04	7.82	0.44	6.19321e-06
MELO3C020562	NP_180524	thiamine biosynthesis protein ThiC [Arabidopsis thaliana]	0	7.76	6.43	5.21	6.47	3.93	2.85	1.71	2.83	0.44	6.10621e-05
MELO3C026024	ADJ67432	ethylene response factor 3 [Actinidia deliciosa]	3e-25	5.39	3.85	6.78	5.34	1.69	2.67	2.7	2.35	0.44	0.00208516
MELO3C004507	XP_002524491	conserved hypothetical protein [Ricinus communis]	7e-24	13.53	12.02	21.14	15.56	9.95	5.65	5.11	6.9	0.44	0.00415401
MELO3C011147	XP_002516544	nitrate transporter, putative [Ricinus communis]	5e-175	3.96	5.12	3.59	4.22	1.28	2.04	2.25	1.86	0.44	0.00481786
MELO3C004619	CAA64798	ACC oxidase [Cucumis melo]	3e-57	1654.1	1488.19	1316.98	1486.42	692.64	605.76	597.18	631.86	0.43	6.97762e-21
MELO3C005240	XP_002521913	PLE, putative [Ricinus communis]	4e-30	521.47	383.92	411.81	439.07	210.99	179.55	171.69	187.41	0.43	1.82871e-17
MELO3C016754	NP_001031998	cold regulated protein 27 [Arabidopsis thaliana]	9e-10	74.98	65.4	73	71.13	32.8	27.92	30.22	30.31	0.43	4.21083e-16
MELO3C022746			0	86	70.19	81.95	79.38	36.35	36.67	29.4	34.14	0.43	4.36254e-11
MELO3C016787	XP_002510160	l-asparaginase, putative [Ricinus communis]	2e-149	25.4	36.03	26.36	29.26	14.03	10.22	13.72	12.66	0.43	3.82041e-08
MELO3C010089	CBI23859	unnamed protein product [Vitis vinifera]	2e-193	9.39	7.92	12.04	9.78	3.67	4.89	4.18	4.25	0.43	2.36448e-07
MELO3C017915	NP_565392	calcium-dependent phosphotriesterase-like protein [Arabidopsis thaliana]	6e-114	17.07	14.13	21.9	17.7	9.75	6.65	6.45	7.62	0.43	1.85305e-06
MELO3C020597	XP_002864620	hypothetical protein ARALYDRAFT_496048 [Arabidopsis lyrata subsp. lyrata]	6e-26	28.04	17.52	17.38	20.98	9.93	6.9	10.19	9.01	0.43	9.69196e-06
MELO3C024616			0	18.79	22.24	21.85	20.96	8.11	9.51	9.61	9.08	0.43	0.00028207
MELO3C012420	XP_002534553	calcium lipid binding protein, putative [Ricinus communis]	1e-99	13.6	24.33	21.25	19.73	7.77	5.13	12.76	8.55	0.43	0.000782452
MELO3C026498	XP_002276462	PREDICTED: hypothetical protein [Vitis vinifera]	4e-69	9.55	13.19	11.79	11.51	5.74	2.74	6.45	4.98	0.43	0.00151211
MELO3C025126	XP_002523229	cysteine desulfurylase, putative [Ricinus communis]	5e-15	47.68	64.35	44.23	52.09	23.4	25.95	17.47	22.27	0.43	0.00221475
MELO3C007889	XP_002531519	histone h1/h5, putative [Ricinus communis]	3e-60	750.1	758.97	651.89	720.32	292.03	267.09	340.57	299.9	0.42	3.66406e-21
MELO3C025950	XP_002534363	Kelch domain-containing protein, putative [Ricinus communis]	8e-140	146.13	106.32	139.4	130.62	62.15	54.46	47.64	54.75	0.42	2.30217e-16
MELO3C006617	ACI62779	lipase [Jatropha curcas]	4e-145	62.99	63.14	57.12	61.08	19.41	26.97	29.78	25.39	0.42	8.92728e-15
MELO3C007647	ADL36661	CAMTA domain class transcription factor [Malus x domestica]	2e-185	79.74	64.83	64.24	69.6	14.77	37.16	35.99	29.31	0.42	1.69612e-08
MELO3C006934	ADN33772	MYB transcription factor [Cucumis melo subsp. melo]	7e-86	47.57	25.96	45.58	39.7	20.19	13.84	16.28	16.77	0.42	6.31254e-08
MELO3C002921			0	35.98	36.16	40.89	37.68	12.46	19.39	15.18	15.68	0.42	7.68372e-06
MELO3C022390	XP_002528348	o-linked n-acetylglucosamine transferase, ogt, putative [Ricinus communis]	2e-15	10.14	7.99	11.97	10.03	5.15	3.76	3.8	4.24	0.42	0.000360167
MELO3C022747			0	41.77	40.5	63.4	48.56	23.86	22.52	14.87	20.42	0.42	0.00119214
MELO3C014323	XP_002517070	Heat shock factor protein HSF30, putative [Ricinus communis]	6e-41	7.01	10.81	14.6	10.81	3.71	4.52	5.52	4.58	0.42	0.0024731
MELO3C017155	ABS01349	hypersensitive-induced response protein [Carica papaya]	1e-148	259.15	230.02	246.55	245.24	95.23	101.55	107.62	101.47	0.41	6.44333e-24
MELO3C021520	XP_002517375	Auxin-induced protein 5NG4, putative [Ricinus communis]	4e-133	49.2	45.45	42.69	45.78	19	17.86	19.19	18.68	0.41	3.0875e-16
MELO3C007269	BAI52956	auxin-repressed protein [Citrullus lanatus subsp. vulgaris]	2e-55	1285.62	928.56	940.87	1051.68	374.31	390.06	535.88	433.42	0.41	3.34632e-16
MELO3C026050	XP_002520825	DNA binding protein, putative [Ricinus communis]	8e-14	81.9	77.23	80.05	79.73	35.47	26.2	35.28	32.32	0.41	1.54254e-12
MELO3C005841	ADN33773	metal ion binding protein [Cucumis melo subsp. melo]	2e-64	231.38	183.73	261.42	225.51	137.25	68.96	70.85	92.35	0.41	3.91376e-10
MELO3C021914	XP_002521844	Peroxidase 10 precursor, putative [Ricinus communis]	2e-108	7.19	5.82	7.58	6.86	4.62	2.09	1.71	2.81	0.41	0.00125903
MELO3C008895			0	9.16	14.65	15.9	13.24	6.78	4.68	4.73	5.4	0.41	0.00138926
MELO3C012542	XP_002509472	Dehydration-responsive protein RD22 precursor, putative [Ricinus communis]	4e-78	5.07	2.79	7.93	5.26	2.85	1.45	2.12	2.14	0.41	0.00806633
MELO3C007486	XP_002306351	stress enhanced protein 2 [Populus trichocarpa]	2e-59	5.28	5.31	6.81	5.8	0.98	3.67	2.52	2.39	0.41	0.00947811
MELO3C002034	XP_002514649	RNA binding protein, putative [Ricinus communis]	2e-29	167.01	133.95	141.79	147.58	48.3	65.74	63.3	59.11	0.4	1.663e-19
MELO3C013495	NP_565409	protein exordium like 5 [Arabidopsis thaliana]	2e-132	110.72	85.52	132.3	109.51	37.43	55	38.54	43.66	0.4	8.8566e-15
MELO3C016808	XP_002525255	LOB domain-containing protein, putative [Ricinus communis]	2e-49	38.75	34.67	32.81	35.41	12.67	15.89	13.44	14	0.4	1.90171e-09
MELO3C010748	XP_002516083	Heat shock factor protein HSF30, putative [Ricinus communis]	1e-94	29.42	23.2	18.77	23.8	16.46	8.24	3.83	9.51	0.4	4.68335e-05
MELO3C012645	XP_002512245	kinase, putative [Ricinus communis]	3e-232	3.23	1.34	1.6	2.06	0.68	0.74	1.04	0.82	0.4	0.00835945
MELO3C007572	ACO52508	transcription factor APETALA2 [Vitis vinifera]	4e-132	219.41	179.59	199.16	199.39	77.96	78.16	79.53	78.55	0.39	2.8136e-26
MELO3C004110	AAL16065	S-adenosyl-L-methionine decarboxylase [Dendrobium crumenatum]	3e-114	636.16	631.1	704.83	657.36	206.65	325.83	244.65	259.04	0.39	8.72682e-20
MELO3C025139	ADM47405	small molecular heat shock protein [Nicotiana tabacum]	7e-74	139.18	101.44	99.57	113.4	53.87	36.63	41.67	44.06	0.39	4.77676e-15
MELO3C024324	XP_002529177	Chaperone protein dnaJ, putative [Ricinus communis]	1e-53	68.23	44.81	64.21	59.08	27.29	21.92	19.05	22.75	0.39	1.345e-13
MELO3C011921	XP_002515050	F-box and wd40 domain protein, putative [Ricinus communis]	4e-94	192.86	93.95	153.44	146.75	56.09	55.42	60.01	57.17	0.39	4.42528e-13
MELO3C015398	XP_002512257	cysteine synthase, putative [Ricinus communis]	1e-134	37.54	42.46	27.09	35.7	16.85	9.6	15.2	13.88	0.39	1.52511e-09
MELO3C004761	NP_195409	cystathionine beta-synthase domain-containing protein [Arabidopsis thaliana]	7e-71	11.31	18.4	20.89	16.87	7.64	4.78	7.09	6.5	0.39	7.72367e-06
MELO3C024547	XP_002282533	PREDICTED: hypothetical protein [Vitis vinifera]	2e-29	13.25	11.98	11.42	12.22	3.91	5.97	4.35	4.74	0.39	0.00243054
MELO3C022978	XP_002529301	Desacetoxyvindoline 4-hydroxylase, putative [Ricinus communis]	5e-94	414.84	391.26	359.89	388.66	147.49	147.31	153.13	149.31	0.38	7.6156e-28
MELO3C003730	XP_002510594	calcium-dependent protein kinase, putative [Ricinus communis]	2e-211	348.6	276.92	258.81	294.78	110.51	108.15	117.28	111.98	0.38	2.23779e-24
MELO3C015552	BAA89232	wsus [Citrullus lanatus]	0	250.6	152.8	304.28	235.89	71.21	104.84	91.94	89.33	0.38	6.99881e-14
MELO3C010623	XP_002513747	IAA-amino acid hydrolase ILR1 precursor, putative [Ricinus communis]	4e-201	35.54	24.84	25.37	28.58	15.4	8.02	8.78	10.73	0.38	4.7042e-10
MELO3C018454	XP_002518761	conserved hypothetical protein [Ricinus communis]	2e-28	20.41	25.54	26.77	24.24	11.55	8.24	8.18	9.32	0.38	2.48174e-09
MELO3C014991	CAD80088	putative major latex protein [Momordica charantia]	5e-20	47.35	134.36	99.32	93.68	49.68	25.44	30.29	35.14	0.38	8.71655e-07
MELO3C010091	ABR67408	reverse transcriptase [Cucumis melo subsp. melo]	4e-08	6.47	4.49	9.27	6.74	1.85	3.05	2.85	2.58	0.38	4.6026e-05
MELO3C010272	XP_002533672	dimethylaniline monooxygenase, putative [Ricinus communis]	6e-169	9.31	11.29	12.99	11.2	4.43	1.44	6.91	4.26	0.38	0.000221103
MELO3C003567	BAG80542	glycosyltransferase [Lycium barbarum]	1e-194	4.25	5.94	6.22	5.47	1.9	1.73	2.63	2.09	0.38	0.000234156
MELO3C015297	ABO25950	translationally controlled tumor protein [Jatropha curcas]	7e-82	6.72	5.18	7	6.3	0.96	2.93	3.28	2.39	0.38	0.00272712
MELO3C020166	ACV29874	WRKY70 [Citrullus lanatus]	5e-95	14.26	2.03	8.21	8.17	1.88	3	4.4	3.09	0.38	0.00786102
MELO3C018634	BAK55737	UDP-glucose glucosyltransferase [Gardenia jasminoides]	6e-160	4.24	2.56	4.03	3.61	1.05	2.01	1.08	1.38	0.38	0.00973378
MELO3C004203	ACZ57923	DnaJ-like protein [Glycine max]	3e-62	95.9	98.84	108.8	101.18	40.57	35.66	35.38	37.2	0.37	5.90506e-23
MELO3C016007	AAR07598	fiber protein Fb19 [Gossypium barbadense]	4e-65	704.22	438.77	457.21	533.4	175.3	210.1	199.53	194.98	0.37	5.2104e-19
MELO3C017618	XP_002277138	PREDICTED: hypothetical protein [Vitis vinifera]	7e-59	25.61	19.24	17.78	20.88	7.81	8.42	6.9	7.71	0.37	1.26754e-08
MELO3C026262	XP_002511332	ATP binding protein, putative [Ricinus communis]	2e-60	6.37	5.42	6.26	6.02	2.68	1.96	2.04	2.23	0.37	9.14858e-08
MELO3C012187	XP_002532890	BRASSINOSTEROID INSENSITIVE 1-associated receptor kinase 1 precursor, putative [Ricinus communis]	5e-67	15.52	31.01	46.3	30.94	5.54	14.59	14.22	11.45	0.37	0.000211275
MELO3C008100	ABQ53633	esterase [Cucumis melo]	2e-81	10.44	20.46	20.39	17.1	8.7	2.05	8.13	6.29	0.37	0.000435797
MELO3C014909	XP_002300130	glutaredoxin [Populus trichocarpa]	2e-46	28.11	21.2	16.59	21.97	6.24	11.33	6.87	8.15	0.37	0.000708334
MELO3C007321	XP_002305655	f-box family protein [Populus trichocarpa]	6e-36	10.13	4.56	4.29	6.33	3.62	1.22	2.16	2.33	0.37	0.00401915
MELO3C015503	ADM15576	phenylalanine ammonialyase [Betula platyphylla]	6e-308	6.8	1.13	3.92	3.95	2.24	0.76	1.38	1.46	0.37	0.00881808
MELO3C021057	ACZ64228	RPM1 interacting protein 4 transcript 2 [Lactuca sativa]	2e-18	55.27	43.76	55.27	51.43	22.62	16.85	16.48	18.65	0.36	1.07533e-11
MELO3C020611	BAE16280	NbPCL1 [Nicotiana benthamiana]	5e-78	16.82	17.13	17.6	17.18	5.6	7.23	5.63	6.15	0.36	2.93602e-10
MELO3C021912	XP_002521846	peptidyl-prolyl cis-trans isomerase d, ppid, putative [Ricinus communis]	8e-181	18.36	15.41	14.35	16.04	5.98	5.73	5.55	5.75	0.36	6.51163e-10
MELO3C000611	XP_002532972	RNA-binding protein, putative [Ricinus communis]	4e-29	85.15	108.92	108.71	100.93	44.48	34.67	29.68	36.28	0.36	5.22062e-09
MELO3C022201	NP_974125	GDSL esterase/lipase [Arabidopsis thaliana]	1e-138	5.45	5.7	7.3	6.15	2.5	2.54	1.57	2.2	0.36	0.000542987
MELO3C017495	BAE72453	UDP-glucose: flavonol 3-O-glucosyltransferase [Rosa hybrid cultivar]	2e-130	5.31	3.74	10.19	6.41	3.03	1.54	2.45	2.34	0.36	0.001122
MELO3C021998	XP_002531850	calcium ion binding protein, putative [Ricinus communis]	2e-25	10.91	3.24	7.87	7.34	4.2	1.37	2.31	2.63	0.36	0.00292942
MELO3C018394	NP_001148260	cyclase/dehydrase family protein [Zea mays]	2e-39	19.13	9.47	7.9	12.17	5.41	4.19	3.18	4.26	0.35	2.55311e-05
MELO3C017729	XP_002529755	glutathione peroxidase, putative [Ricinus communis]	4e-75	15.95	15.29	7.41	12.88	1.23	6.73	5.53	4.5	0.35	0.000258397
MELO3C016359	XP_002509849	SP1L, putative [Ricinus communis]	1e-31	27.12	12.5	8.26	15.96	7.04	3.07	6.45	5.52	0.35	0.000818863
MELO3C005308	XP_002311488	predicted protein [Populus trichocarpa]	1e-57	21.3	5.12	12.54	12.99	2.77	5.22	5.68	4.56	0.35	0.000930862
MELO3C001614	XP_002533590	heat-shock protein, putative [Ricinus communis]	7e-31	25.9	45.16	10.56	27.21	9.65	8.99	9.91	9.52	0.35	0.00843176
MELO3C010982	XP_002510469	cysteine protease, putative [Ricinus communis]	8e-155	41.88	45.59	38.52	42	15.27	13.58	14.26	14.37	0.34	4.4439e-19
MELO3C006894	XP_002510814	conserved hypothetical protein [Ricinus communis]	4e-20	96.8	100.51	81.89	93.07	37.08	29.82	28.38	31.76	0.34	2.30458e-15
MELO3C018738	XP_002272559	PREDICTED: hypothetical protein [Vitis vinifera]	2e-14	75.63	56.67	58.08	63.46	21.6	23.53	19.64	21.59	0.34	4.25072e-13
MELO3C007405	XP_002518452	peroxisomal membrane protein 2, pxmp2, putative [Ricinus communis]	6e-67	13.6	24.03	22.8	20.14	6.36	7.54	6.34	6.75	0.33	1.60863e-07
MELO3C023657	XP_002534023	multidrug resistance pump, putative [Ricinus communis]	3e-119	9.61	10.93	12.65	11.06	3.61	4.04	3.34	3.66	0.33	9.24612e-06
MELO3C003441	XP_002518990	Xyloglucan endotransglucosylase/hydrolase protein 2 precursor, putative [Ricinus communis]	7e-148	3.87	4.07	7.42	5.12	2.26	1.15	1.68	1.7	0.33	0.000794051
MELO3C018449	XP_002330327	cytochrome P450 [Populus trichocarpa]	3e-193	3.1	1.3	2.42	2.27	0.8	0.72	0.72	0.75	0.33	0.00635614
MELO3C000101	Q2QD89	RecName: Full=Photosystem I P700 chlorophyll a apoprotein A1; Short=PSI-A; Short=PsaA	2e-74	11.01	45.58	14.48	23.69	3.31	13.88	5.95	7.71	0.33	0.00744666
MELO3C026184	ACG28570	MTN3 [Zea mays]	6e-81	183.54	145.43	154.63	161.2	64.6	39.25	50.82	51.56	0.32	6.44333e-24
MELO3C024646	AAN06939	phosphoenolpyruvate carboxylase kinase [Glycine max]	1e-102	42.43	34.83	45.93	41.06	14.5	12.76	12.22	13.16	0.32	3.09829e-20
MELO3C009389	ACS87992	UDP-glucosyltransferase family 1 protein [Citrus sinensis]	3e-146	56.1	25.5	42.14	41.25	15.48	11.61	12.02	13.04	0.32	1.75912e-13
MELO3C002880	XP_002274830	PREDICTED: hypothetical protein [Vitis vinifera]	5e-14	6.35	2.45	4.55	4.45	1.51	1.34	1.36	1.4	0.32	0.00443597
MELO3C006144	XP_002511797	ATP binding protein, putative [Ricinus communis]	8e-280	75.84	68.19	74.3	72.78	26.4	18.67	21.79	22.29	0.31	2.74495e-30
MELO3C004504	XP_002524498	xenotropic and polytropic murine leukemia virus receptor ids-4, putative [Ricinus communis]	2e-110	74.93	61.67	63.07	66.56	19.58	17.8	24.49	20.62	0.31	1.90643e-23
MELO3C014925	XP_002512887	glycerophosphodiester phosphodiesterase, putative [Ricinus communis]	7e-149	42.39	35.23	40.05	39.22	14.55	9.3	12.4	12.08	0.31	3.70814e-19
MELO3C007586	AAY28930	sucrose responsive element binding protein [Vitis vinifera]	4e-93	49.21	37.34	35.35	40.63	13.56	10.34	14.15	12.68	0.31	4.44342e-18
MELO3C012135	XP_002532899	UDP-glucosyltransferase, putative [Ricinus communis]	6e-119	14.66	3.73	6.09	8.16	2.69	2.05	2.76	2.5	0.31	7.23921e-05
MELO3C002628	XP_002305774	NAC domain protein, IPR003441 [Populus trichocarpa]	2e-110	13.12	4.85	6.35	8.11	2.37	2.68	2.57	2.54	0.31	7.4637e-05
MELO3C024107	NP_850872	Fasciclin-like arabinogalactan family protein [Arabidopsis thaliana]	4e-35	10.04	16.73	15.07	13.95	6.31	2.62	4.12	4.35	0.31	0.000125938
MELO3C002773	XP_002531054	triacylglycerol lipase, putative [Ricinus communis]	3e-180	5.95	1.02	3.51	3.49	0.75	1.63	0.87	1.08	0.31	0.00421912
MELO3C004127	NP_974629	Low temperature and salt responsive protein [Arabidopsis thaliana]	9e-32	36.23	58.82	56.61	50.55	21.24	11.35	13.42	15.34	0.3	9.70233e-11
MELO3C010419	XP_002513877	sulfate transporter, putative [Ricinus communis]	3e-298	5.31	5.03	6.23	5.52	1.9	1.84	1.15	1.63	0.3	7.88908e-07
MELO3C010343	ADN33759	ids4-like protein [Cucumis melo subsp. melo]	6e-160	9.96	10.24	9.34	9.85	4.42	2.25	2.27	2.98	0.3	1.41963e-06
MELO3C000428	YP_636279	photosystem II protein D1 [Eucalyptus globulus subsp. globulus]	3e-124	8.07	18.1	9.17	11.78	3.14	3.73	3.76	3.54	0.3	0.000385245
MELO3C004554	NP_200137	arabinogalactan protein 22 [Arabidopsis thaliana]	1e-08	8.87	3.11	22.05	11.34	5.18	2.34	2.66	3.39	0.3	0.00532151
MELO3C005796	NP_001031132	uncharacterized protein [Arabidopsis thaliana]	9e-07	37.89	15.13	16.39	23.14	10.15	4.17	5.95	6.76	0.29	5.64381e-06
MELO3C027015	XP_002514875	amino acid binding protein, putative [Ricinus communis]	7e-24	13.86	26.31	23.32	21.16	9.13	4.64	4.69	6.15	0.29	0.00171935
MELO3C000759	AEN56134	ribosomal protein L5 [Cucumis melo subsp. melo]	2e-29	8.08	42.36	13.88	21.44	9.23	4.69	4.74	6.22	0.29	0.00826821
MELO3C016660	ABD28287	circadian clock-associated FKF1 [Glycine max]	0	75.83	77.67	76.29	76.6	22.57	21.83	19.62	21.34	0.28	4.05157e-38
MELO3C009222	NP_197671	protein reticulata-related 1 [Arabidopsis thaliana]	1e-140	66.07	54.38	59.78	60.08	22	13.27	14.36	16.54	0.28	5.06934e-27
MELO3C005720	ABF39005	plant cell wall protein SlTFR88 [Solanum lycopersicum]	4e-17	17.99	7.24	9.37	11.53	3.72	3.41	2.68	3.27	0.28	1.47684e-05
MELO3C007643	XP_002264391	PREDICTED: similar to GCN5-related N-acetyltransferase (GNAT) family protein / amino acid kinase family protein [Vitis vinifera]	1e-06	6.85	9.98	14.28	10.37	2.17	3.59	3.07	2.94	0.28	0.000342865
MELO3C006904	XP_002510796	Remorin, putative [Ricinus communis]	2e-67	143.65	157.61	154.58	151.95	38.7	38.75	46.89	41.45	0.27	9.81019e-37
MELO3C019992	NP_001148018	hypoxia induced protein conserved region containing protein [Zea mays]	4e-17	53.53	41.59	35.22	43.45	9.77	10.52	14.46	11.58	0.27	3.34018e-13
MELO3C011750	XP_002874118	DNAJ heat shock N-terminal domain-containing protein [Arabidopsis lyrata subsp. lyrata]	1e-130	8.96	8.8	8.66	8.81	3.03	2.01	2.15	2.4	0.27	5.86913e-09
MELO3C020370	CAD58593	putative bHLH transcription factor [Arabidopsis thaliana]	4e-56	5.61	6.06	5.7	5.79	1.6	0.81	2.26	1.56	0.27	0.000494546
MELO3C015130	CAH18935	polygalacturonase [Pyrus communis]	9e-106	5.42	11.5	10.06	8.99	1.45	3.69	2.24	2.46	0.27	0.0005786
MELO3C000131	NP_862750	photosystem II 44 kDa protein [Calycanthus floridus var. glaucus]	7e-88	3.46	14.96	2.16	6.86	2.31	2.18	1.02	1.84	0.27	0.00511771
MELO3C000713	AEN56099	succinate dehydrogenase subunit 4 [Cucumis melo subsp. melo]	1e-27	6.78	51.48	8.96	22.41	8.19	6.43	3.82	6.15	0.27	0.00626117
MELO3C010751	CAD49079	fructan 1-exohydrolase [Campanula rapunculoides]	2e-121	30.65	45.74	70.15	48.85	14.67	10.34	12.63	12.55	0.26	6.50652e-16
MELO3C023947	NP_181978	axi 1 protein-like protein [Arabidopsis thaliana]	2e-224	21.35	11.03	15.05	15.81	3.69	4.18	4.29	4.05	0.26	1.29422e-15
MELO3C002314	XP_002321645	cytochrome P450 [Populus trichocarpa]	5e-186	6.05	9.55	13.54	9.71	2.36	2.2	3.02	2.53	0.26	3.57949e-08
MELO3C013553			0	10.16	7.45	11.12	9.58	5.08	1.29	1.12	2.5	0.26	1.95746e-05
MELO3C022228	XP_002521787	hydrolase, putative [Ricinus communis]	2e-80	5.94	5.5	3.71	5.05	1.7	1.15	1.16	1.34	0.26	4.18798e-05
MELO3C009681	XP_002273542	PREDICTED: hypothetical protein [Vitis vinifera]	5e-15	24.59	5.25	15.37	15.07	4.32	3.02	4.44	3.93	0.26	7.44457e-05
MELO3C012473	XP_002513056	Exoenzymes regulatory protein aepA precursor, putative [Ricinus communis]	3e-24	10.35	8.33	9.14	9.27	1.93	3.27	1.98	2.39	0.26	0.000214651
MELO3C021154	ABQ02258	O-glucosyltransferase 3 [Vitis labrusca]	1e-61	3.02	3.36	4.71	3.7	0.24	1.22	1.47	0.98	0.26	0.000607769
MELO3C020639	ACD71521	F1-ATPase alpha subunit [Dictyostega orobanchoides]	5e-42	19	43.96	16.08	26.35	7.91	10.92	1.74	6.86	0.26	0.000695568
MELO3C000173	NP_054492	photosystem II 44 kDa protein [Nicotiana tabacum]	6e-108	5	27.62	5.86	12.83	5.95	3.02	0.92	3.3	0.26	0.00662916
MELO3C005921	ABV53464	pseudo-response regulator 5 [Castanea sativa]	4e-137	114.98	88.93	105.05	102.99	27.83	24.9	24.2	25.64	0.25	3.49055e-47
MELO3C006351	XP_002314530	f-box family protein [Populus trichocarpa]	2e-51	43.67	47.38	36.89	42.65	8.65	10.62	12.1	10.46	0.25	4.86834e-23
MELO3C004006	ACC77744	homogentisate phytyltransferase [Manihot esculenta]	2e-150	9.8	16.4	11	12.4	2.96	3.31	3.14	3.14	0.25	1.99935e-11
MELO3C014466	ABI94061	xyloglucan endotransglucosylase/hydrolase 1 [Cucumis melo]	3e-169	20.55	3.23	8.52	10.77	5.09	1.83	1.23	2.72	0.25	0.000382131
MELO3C019972			0	7.8	5.41	7.31	6.84	1.67	1.13	2.29	1.7	0.25	0.000692207
MELO3C011772	NP_085511	NADH dehydrogenase subunit 7 [Arabidopsis thaliana]	1e-14	11.42	74.39	13.88	33.23	5.44	14.74	4.65	8.28	0.25	0.00996168
MELO3C019171	XP_002532135	UDP-glucosyltransferase, putative [Ricinus communis]	1e-60	19.92	21.07	29.34	23.44	9.35	3.1	4.17	5.54	0.24	1.95503e-10
MELO3C006095	XP_002511894	zinc finger protein, putative [Ricinus communis]	2e-43	5.64	3.83	8.46	5.98	1.29	1.8	1.16	1.42	0.24	6.23451e-05
MELO3C002414	XP_002513462	ankyrin repeat-containing protein, putative [Ricinus communis]	2e-65	17.27	20.99	19.63	19.3	3.92	4.46	4.89	4.42	0.23	4.65998e-21
MELO3C021351	ABF69994	glutaredoxin family protein [Musa acuminata]	7e-31	42.28	45.06	32.43	39.92	14.27	8.37	4.51	9.05	0.23	9.77809e-09
MELO3C019245			0	6.24	5.66	5.16	5.69	1.57	0.8	1.61	1.33	0.23	0.00073645
MELO3C003069	NP_195903	pentatricopeptide repeat-containing protein [Arabidopsis thaliana]	1e-94	2.39	1.85	4.05	2.76	0.57	0.72	0.59	0.63	0.23	0.00309013
MELO3C022772	ADN96689	nitrate reductase 2 [Cucumis sativus]	0	147.9	102.91	128.78	126.53	28.62	28.73	27.26	28.2	0.22	2.96412e-52
MELO3C025332	NP_683560	serine-rich protein-like protein [Arabidopsis thaliana]	4e-06	232.62	138.87	168.99	180.16	59.53	31.14	30.56	40.41	0.22	9.1981e-21
MELO3C009674	XP_002523071	beta-glucosidase, putative [Ricinus communis]	2e-93	10.24	10.53	12.89	11.22	0.81	1.24	5.21	2.42	0.22	6.04702e-06
MELO3C010466	XP_002337051	AP2/ERF domain-containing transcription factor [Populus trichocarpa]	7e-47	13.99	3.92	4.37	7.43	1.45	2.03	1.49	1.66	0.22	0.000127322
MELO3C010448			0	7.19	3.92	3.97	5.03	1.21	0.92	1.24	1.12	0.22	0.00184183
MELO3C021350	XP_002873906	glutaredoxin family protein [Arabidopsis lyrata subsp. lyrata]	2e-42	3.75	5.15	9.13	6.01	1.19	1.21	1.53	1.31	0.22	0.00282958
MELO3C009675	NP_849578	beta glucosidase 11 [Arabidopsis thaliana]	2e-94	3.14	4.4	3.57	3.7	0.41	0.41	1.67	0.83	0.22	0.00294283
MELO3C020570	NP_195447	protein maternal effect embryo arrest 59 [Arabidopsis thaliana]	5e-13	279.56	244	230.54	251.37	62.84	41.12	51.02	51.66	0.21	3.49055e-47
MELO3C024326	XP_002516171	acyl carrier protein, putative [Ricinus communis]	4e-26	5.8	51.45	19.03	25.43	5.38	6.1	4.89	5.46	0.21	3.13675e-05
MELO3C003917	ACC93947	heat-shock protein 70 [Hevea brasiliensis]	0	2.27	0.55	2.05	1.62	0.51	0.26	0.26	0.34	0.21	0.00214799
MELO3C025408	O23787	RecName: Full=Thiazole biosynthetic enzyme, chloroplastic; Flags: Precursor	4e-155	91.37	77.17	81.78	83.44	13.68	15.84	19.64	16.39	0.2	9.69347e-47
MELO3C017630	XP_002511030	ATP binding protein, putative [Ricinus communis]	3e-48	13.25	14.43	14.21	13.96	2.23	2.64	3.43	2.77	0.2	1.68699e-11
MELO3C025510	CAL07988	translation elongation factor 1 alpha [Platanus x acerifolia]	6e-49	8.94	9.41	5.08	7.81	2.32	1.18	1.19	1.56	0.2	6.04899e-05
MELO3C014324	XP_002517070	Heat shock factor protein HSF30, putative [Ricinus communis]	8e-50	2.48	2.94	2.68	2.7	0.27	0.97	0.42	0.55	0.2	0.000659581
MELO3C019057	XP_002266584	PREDICTED: hypothetical protein [Vitis vinifera]	3e-06	7.61	5.87	5.21	6.23	1.36	1.04	1.4	1.27	0.2	0.000743528
MELO3C022116	XP_002519929	heat-shock protein, putative [Ricinus communis]	9e-51	5.42	9.41	3.18	6	2.9	0.49	0.25	1.21	0.2	0.00128318
MELO3C017921	NP_191814	putative adenine nucleotide alpha hydrolase domain-containing universal stress protein [Arabidopsis thaliana]	1e-31	1.96	1.65	1.39	1.67	0.76	0.26	0	0.34	0.2	0.0049002
MELO3C007132	ABG46322	gibberellin 2-oxidase 1 [Rumex palustris]	5e-104	3.9	4.14	7.62	5.22	2.09	0.18	0.71	0.99	0.19	0.000119905
MELO3C008194	XP_002509523	sulfite reductase, putative [Ricinus communis]	2e-128	37.96	20.11	15.58	24.55	2.19	6.54	4.78	4.5	0.18	4.11158e-13
MELO3C025026	AAL27560	abscisic acid response protein [Cucumis melo]	1e-45	63.76	362.8	151.86	192.81	33.86	32.17	39.9	35.31	0.18	4.72695e-11
MELO3C004351	ADN33904	hypothetical protein [Cucumis melo subsp. melo]	1e-111	11.52	8.31	9.57	9.8	1.75	1.42	2.16	1.78	0.18	8.29281e-10
MELO3C026575	ACS87994	UDP-glucosyltransferase family 1 protein [Citrus sinensis]	3e-155	2.14	1.85	3.13	2.37	0	0.87	0.39	0.42	0.18	0.000161886
MELO3C015399	CAC12819	cysteine synthase [Nicotiana tabacum]	4e-49	14.49	21.52	6.71	14.24	0.77	0.78	5.51	2.35	0.17	5.61699e-05
MELO3C015128	ABO71786	polygalacturonase [Cucumis melo]	8e-68	5.05	11.34	30.16	15.52	3.28	2	2.69	2.66	0.17	0.000104961
MELO3C004522	XP_002524454	Early nodulin, putative [Ricinus communis]	1e-38	1574.84	1061.54	1038.5	1224.96	183.5	205.18	212.45	200.38	0.16	5.32505e-57
MELO3C026834	XP_002525259	N-acetyltransferase, putative [Ricinus communis]	7e-82	5.61	9.45	5.58	6.88	0.73	1.48	1.12	1.11	0.16	5.55977e-09
MELO3C011340	ADK92409	chloroplast drought-induced stress protein [Vigna radiata]	5e-111	2.87	3.48	3.21	3.19	0.29	0.15	1.05	0.5	0.16	0.000125275
MELO3C014467	ABI94061	xyloglucan endotransglucosylase/hydrolase 1 [Cucumis melo]	6e-170	11.6	1.17	7.09	6.62	1.8	0.73	0.74	1.09	0.16	0.00016342
MELO3C019506	ADE41110	AP2 domain class transcription factor [Malus x domestica]	2e-51	5.88	1.34	3.74	3.65	1.24	0.47	0	0.57	0.16	0.000176675
MELO3C000423	AAQ74486	F1-ATPase alpha subunit [Astelia sp. Grimes 3525]	3e-64	4.9	25.4	6.95	12.42	1.27	4.2	0.33	1.93	0.16	0.000493525
MELO3C001505			0	87.86	458.09	57.66	201.2	25.09	49.1	17.39	30.53	0.15	4.87641e-07
MELO3C000517	BAA76433	pyruvate kinase [Cicer arietinum]	3e-16	6.63	10.23	5.18	7.35	0	1.6	1.62	1.07	0.15	0.00919025
MELO3C001763	BAA10929	cytochrome P450 like_TBP [Nicotiana tabacum]	7e-22	106.45	748.75	77.62	310.94	42.56	62.84	20.81	42.07	0.14	1.1689e-06
MELO3C003148	AAG43555	Avr9/Cf-9 rapidly elicited protein 137 [Nicotiana tabacum]	2e-60	1.57	0.73	2.69	1.66	0.22	0.23	0.23	0.23	0.14	0.00084433
MELO3C003515	BAD25221	putative LvsC [Oryza sativa Japonica Group]	4e-11	2.68	4.97	3.35	3.67	1.53	0	0	0.51	0.14	0.00953199
MELO3C022965	ZP_08787127	ATP-binding protein (P-loop) [Ornithinibacillus sp. TW25]	7e-07	50.81	46.78	33.85	43.81	6.75	4.29	5.2	5.41	0.12	4.32797e-25
MELO3C013366	NP_195221	major facilitator family protein [Arabidopsis thaliana]	8e-102	350.83	486.68	569.25	468.92	66.81	28.97	65.72	53.83	0.11	4.6653e-42
MELO3C024271	BAB68529	isomultiflorenol synthase [Luffa aegyptiaca]	0	1.56	1.27	2	1.61	0.26	0.13	0.13	0.17	0.11	1.6237e-06
MELO3C006595	XP_002516838	sugar transporter, putative [Ricinus communis]	2e-84	1.28	2.97	3.01	2.42	0.46	0.23	0	0.23	0.1	0.00188186
MELO3C025798	XP_002521317	flavonoid 3-hydroxylase, putative [Ricinus communis]	8e-205	2.32	32.8	9.36	14.83	1.05	2.22	0.72	1.33	0.09	7.10417e-08
MELO3C000312	AEN56129	ATPase subunit 1 [Cucumis melo subsp. melo]	9e-21	13.49	65.38	12.04	30.3	0	4.2	4.24	2.81	0.09	6.42883e-06
MELO3C018157	Q03227	RecName: Full=Cytochrome c oxidase subunit 3; AltName: Full=Cytochrome c oxidase polypeptide III	2e-24	2.88	37.27	3.6	14.58	0.82	2.5	0	1.11	0.08	0.000253013
MELO3C005502	ABO40237	ethylene-responsive transcription factor 1A [Medicago truncatula]	4e-76	10.04	6.11	10.73	8.96	0.38	0.96	0.58	0.64	0.07	9.70439e-13
MELO3C019474	BAA88294	XSP30 [Cucumis sativus]	2e-130	3.83	2.08	2.46	2.79	0	0.33	0.17	0.17	0.06	2.83978e-06
MELO3C011255	XP_002309619	predicted protein [Populus trichocarpa]	1e-87	1.13	2.18	1.32	1.54	0	0.21	0	0.07	0.05	0.00285931
MELO3C023623	XP_002515215	short chain alcohol dehydrogenase, putative [Ricinus communis]	3e-46	8.05	9.76	10.79	9.53	0	0.42	0.84	0.42	0.04	3.55136e-08
MELO3C023622	XP_002515215	short chain alcohol dehydrogenase, putative [Ricinus communis]	5e-33	8.18	17.48	11.8	12.49	0	0.46	0.46	0.31	0.02	4.34008e-10
30 DAA
Gene I.D	Acc#	description	e value	green_30D_rep1	green_30D_rep2	green_30D_rep3	mean	orange_30D_rep1	orange_30D_rep2	orange_30D_rep3	mean	ratio	adjust p
MELO3C005858	AAF64474	chitinase 1 [Cucumis melo]	1e-167	7.55	16.8	10.22	11.52	85.53	29.46	108.58	74.52	6.47	9.45632e-11
MELO3C025408	O23787	RecName: Full=Thiazole biosynthetic enzyme, chloroplastic; Flags: Precursor	4e-155	34.38	39.02	27.18	33.53	122.41	132.21	123.88	126.17	3.76	2.92101e-18
MELO3C009501	XP_002530520	lysosomal pro-X carboxypeptidase, putative [Ricinus communis]	1e-203	3.59	3.27	3.07	3.31	12.44	6.92	10.83	10.06	3.04	0.0044121
MELO3C005129	XP_002513092	short chain alcohol dehydrogenase, putative [Ricinus communis]	2e-112	11.38	9.13	4.72	8.41	26.06	21.92	22.71	23.56	2.8	0.000575543
MELO3C005556	XP_002529782	Adenine phosphoribosyltransferase, putative [Ricinus communis]	2e-86	13.72	9.43	2.32	8.49	20.5	20.24	30.64	23.79	2.8	0.00206056
MELO3C005489	NP_566496	cobalt ion binding protein [Arabidopsis thaliana]	3e-112	9.41	7.67	9.04	8.71	26.1	16.43	30.1	24.21	2.78	0.000434728
MELO3C000609	XP_002527784	Histone H1, putative [Ricinus communis]	4e-68	146.59	148.25	134.25	143.03	397.18	374	410.78	393.99	2.75	1.83154e-13
MELO3C013952	XP_002533293	14 kDa proline-rich protein DC2.15 precursor, putative [Ricinus communis]	3e-44	9.45	18.37	15.19	14.34	26.55	42.73	40.79	36.69	2.56	0.0044121
MELO3C005859	AAL01886	chitinase 3-like protein precursor [Trichosanthes kirilowii]	6e-142	13.81	15.02	17.57	15.47	43.89	34.33	34.45	37.56	2.43	0.00122422
MELO3C021914	XP_002521844	Peroxidase 10 precursor, putative [Ricinus communis]	2e-108	15.21	20.18	15.94	17.11	41.59	38.52	41.58	40.56	2.37	8.57957e-05
MELO3C023644	XP_002526814	peptidase, putative [Ricinus communis]	5e-33	327.31	364.03	178.86	290.07	581.14	750.42	662.92	664.83	2.29	9.11072e-07
MELO3C021903	XP_002518790	Gibberellin receptor GID1, putative [Ricinus communis]	1e-99	17.55	15.73	10.49	14.59	28.96	27.3	38.45	31.57	2.16	0.00980796
MELO3C006351	XP_002314530	f-box family protein [Populus trichocarpa]	2e-51	32.63	32.76	25.27	30.22	53.02	71.81	60.51	61.78	2.04	0.00122422
MELO3C010135	NP_175565	kelch-like motif-containing protein [Arabidopsis thaliana]	1e-157	31.53	27.14	28.87	29.18	10.84	15.11	17.05	14.33	0.49	0.00802434
MELO3C005241	XP_002521913	PLE, putative [Ricinus communis]	2e-216	63.63	70.4	49.01	61.01	21.97	32.35	31.43	28.58	0.47	5.85454e-05
MELO3C017481	ABI94063	xyloglucan endotransglucosylase/hydrolase 3 [Cucumis melo]	2e-168	116.38	133.83	117.09	122.43	81.91	37.72	48.3	55.98	0.46	0.000317753
MELO3C008358	BAI52949	light-harvesting complex II protein [Citrullus lanatus subsp. vulgaris]	7e-142	189.23	205.11	165.46	186.6	102.06	76.05	68.31	82.14	0.44	8.22753e-07
MELO3C019019	NP_201222	dentin sialophosphoprotein-like protein [Arabidopsis thaliana]	7e-38	32.54	32.95	25.15	30.21	13.88	15.76	10.62	13.42	0.44	8.57957e-05
MELO3C010471	XP_002513792	Auxin-induced protein 5NG4, putative [Ricinus communis]	5e-49	75.58	82.86	66.1	74.85	34.3	32.92	29.07	32.1	0.43	9.11072e-07
MELO3C017305	AAP37970	seed specific protein Bn15D17A [Brassica napus]	4e-62	74.85	73.37	43.4	63.87	25	31.06	27.23	27.76	0.43	0.000150769
MELO3C016556	XP_002525758	chlorophyll A/B binding protein, putative [Ricinus communis]	3e-142	121.43	108.21	85.61	105.08	44.92	34.34	44.95	41.4	0.39	4.20465e-08
MELO3C016897	ACV93250	CII small heat shock protein 1 [Prunus salicina]	7e-70	101.47	99.79	58.23	86.5	37.17	34.55	27.48	33.07	0.38	9.11072e-07
MELO3C005461	NP_201177	protein kokopelli [Arabidopsis thaliana]	7e-27	62.28	61.47	35.31	53.02	17.18	23.23	19.48	19.96	0.38	9.11072e-07
MELO3C025085	BAG09378	peroxisomal small heat shock protein [Glycine max]	3e-43	28.15	26.26	19.79	24.73	9.37	8.75	10.12	9.41	0.38	0.00169995
MELO3C009305	ACH87169	MYB transcription factor [Camellia sinensis]	8e-112	33.74	37.6	27.77	33.04	12.17	11.16	13.76	12.36	0.37	1.52227e-07
MELO3C016494	AAC26511	polygalacturonase precursor [Cucumis melo]	1e-124	30.91	41.86	23.55	32.11	13	13.67	8.89	11.85	0.37	0.00697937
MELO3C026902	XP_002519985	receptor protein kinase, putative [Ricinus communis]	0	8.98	7.45	5.5	7.31	3.71	1.55	2.46	2.57	0.35	0.00188408
MELO3C004195	ABB13620	USP-like protein [Astragalus sinicus]	1e-30	62.21	41.96	56.49	53.55	2.49	26.7	17.44	15.54	0.29	0.00180067
MELO3C003230	XP_002531355	Anthocyanin 5-aromatic acyltransferase, putative [Ricinus communis]	2e-183	74.65	63.31	49.03	62.33	12.18	26.9	13.78	17.62	0.28	7.74443e-10
MELO3C007154	XP_002519724	chlorophyll A/B binding protein, putative [Ricinus communis]	2e-147	171.24	155.71	87.77	138.24	37.84	46.56	28.62	37.67	0.27	5.44254e-12
MELO3C005561	XP_002532575	multicopper oxidase, putative [Ricinus communis]	0	10.87	9.17	11.23	10.42	1.84	2.81	2.09	2.25	0.22	8.22753e-07
MELO3C018658	NP_001125345	dnaJ homolog subfamily C member 11 [Pongo abelii]	9e-10	43.94	38.4	38.18	40.17	8.43	7.52	7.69	7.88	0.2	7.74443e-10
MELO3C005632	XP_002509706	multidrug resistance pump, putative [Ricinus communis]	3e-202	5.81	11.49	3.39	6.9	1.25	2.39	0.38	1.34	0.19	0.00707734
MELO3C021618	XP_002531569	ftsj, putative [Ricinus communis]	3e-76	9.47	8.01	92.57	36.68	4.48	4.11	8.72	5.77	0.16	0.00802434
MELO3C021553	P36688	RecName: Full=50S ribosomal protein L12, chloroplastic; AltName: Full=CL12; Flags: Precursor	1e-56	5.43	6.75	97.35	36.51	2.34	6.25	3.2	3.93	0.11	0.00916371
MELO3C010811	XP_002510106	transcription factor, putative [Ricinus communis]	7e-41	0	3.44	362.91	122.12	1.09	3.34	1.33	1.92	0.02	0.000796702
MELO3C017877	XP_002517639	Histidine-containing phosphotransfer protein, putative [Ricinus communis]	6e-72	0	2.03	254.04	85.36	3.87	1.48	0.59	1.98	0.02	0.00459517
Mature
Gene I.D	Acc#	description	e value	green_mature_rep1	green_mature_rep2	green_mature_rep3	mean	orange_mature_rep1	orange_mature_rep2	orange_mature_rep3	mean	ratio	adjust p
MELO3C005484	XP_002265921	PREDICTED: similar to oligopeptide transporter, putative [Vitis vinifera]	5e-212	0.08	0.09	0.16	0.11	2.24	1.29	1.06	1.53	13.91	3.42844e-07
MELO3C005488	XP_002510994	ceramide kinase, putative [Ricinus communis]	5e-78	1.37	1.87	1.39	1.54	17.96	15.7	13.36	15.67	10.16	9.02584e-43
MELO3C015184	AAN62347	CTV.20 [Citrus trifoliata]	5e-12	0.36	0.15	0.13	0.21	3.56	1.71	1.01	2.09	9.81	6.27061e-05
MELO3C004554	NP_200137	arabinogalactan protein 22 [Arabidopsis thaliana]	1e-08	3.39	4.41	4.94	4.25	19	57.35	24.76	33.7	7.94	4.09171e-14
MELO3C005555	XP_002265516	PREDICTED: hypothetical protein [Vitis vinifera]	2e-105	0.69	2.86	2.08	1.88	14.96	13.26	12.61	13.61	7.25	1.99441e-19
MELO3C009495	AEJ82297	casparian strip protein 4 [Cloning vector pScarecrow::CASP4:mCherry]	3e-63	2.52	1.02	4.7	2.75	6.86	10.52	16.97	11.45	4.17	1.04645e-05
MELO3C005129	XP_002513092	short chain alcohol dehydrogenase, putative [Ricinus communis]	2e-112	0.7	0.14	0.5	0.45	1.55	2	1.81	1.79	4	0.00496457
MELO3C005284	ADN33705	RNA-dependent RNA polymerase [Cucumis melo subsp. melo]	0	0.1	0.76	0.22	0.36	1.49	1.48	1.31	1.43	3.96	0.000387869
MELO3C015330	XP_002512362	conserved hypothetical protein [Ricinus communis]	2e-43	0.55	1.66	1.76	1.32	8.34	4.39	2.29	5.01	3.78	0.00946645
MELO3C002177	ADD51186	tumor-related protein [Vitis cinerea var. helleri x Vitis riparia]	6e-55	1.14	2.54	1.43	1.7	5.43	7.03	6.66	6.37	3.74	3.49102e-05
MELO3C021467	XP_002527431	zinc finger protein, putative [Ricinus communis]	3e-144	0.92	1.78	1.97	1.56	5.8	7.39	4.11	5.77	3.7	5.32584e-07
MELO3C023405	ABD28396	hypothetical protein MtrDRAFT_AC148340g12v2 [Medicago truncatula]	6e-21	1.78	0.81	0.48	1.02	3.63	3.58	3.74	3.65	3.57	0.0070869
MELO3C004553	XP_002514331	Multiprotein-bridging factor, putative [Ricinus communis]	2e-58	37.73	22.82	33.35	31.3	91.83	143.43	93.65	109.64	3.5	2.55917e-19
MELO3C019611	XP_002515807	DNA-3-methyladenine glycosylase, putative [Ricinus communis]	5e-51	0.91	0.55	1.14	0.87	2.33	4.61	2.13	3.02	3.49	0.00785694
MELO3C002175	ADK62529	miraculin-like protein [Nicotiana benthamiana]	7e-71	760.02	612.31	797.5	723.28	1935.56	2418.49	3066.34	2473.46	3.42	8.40235e-25
MELO3C016808	XP_002525255	LOB domain-containing protein, putative [Ricinus communis]	2e-49	1.42	1.29	0.38	1.03	2.9	3.87	3.48	3.42	3.32	0.00774355
MELO3C027337	XP_002515807	DNA-3-methyladenine glycosylase, putative [Ricinus communis]	9e-62	1.19	1.44	1.28	1.3	4.84	4.87	2.77	4.16	3.19	0.00463488
MELO3C021587	XP_002298550	NAC domain protein, IPR003441 [Populus trichocarpa]	8e-100	2.2	1.07	1.1	1.46	5.52	4.3	3.9	4.57	3.14	0.000653154
MELO3C023556	AAC26512	polygalacturonase precursor [Cucumis melo]	5e-275	0.74	1	0.44	0.73	2.27	2.11	2.31	2.23	3.07	0.00166043
MELO3C002741	XP_002307919	predicted protein [Populus trichocarpa]	1e-08	3.68	4.71	7.49	5.29	29.8	6.79	9.22	15.27	2.88	0.00774355
MELO3C002575	NP_176303	hydroxyproline-rich glycoprotein-like protein [Arabidopsis thaliana]	4e-136	0.87	0.73	0.76	0.79	3.5	1.19	2.06	2.25	2.86	0.00349269
MELO3C027112	ABN06032	Galactose-binding like [Medicago truncatula]	3e-64	2.44	1.78	1.4	1.87	3.16	4.79	7.53	5.16	2.75	0.00968823
MELO3C009427	XP_002318984	predicted protein [Populus trichocarpa]	1e-47	35.3	28.59	35.05	32.98	122.62	94.64	53.79	90.35	2.74	3.17925e-10
MELO3C010301	NP_197527	heptahelical transmembrane protein1 [Arabidopsis thaliana]	1e-83	0.59	1.31	0.95	0.95	2.89	2.13	2.74	2.59	2.72	0.00692967
MELO3C020588	P05478	RecName: Full=18.5 kDa class I heat shock protein; AltName: Full=HSP 18.5	1e-61	73.11	72.13	68.36	71.2	163.31	243.34	167.16	191.27	2.69	2.04917e-17
MELO3C015423	NP_200466	oxidative stress 3 [Arabidopsis thaliana]	1e-16	4.53	3.74	4.52	4.26	9.73	12.73	10.88	11.11	2.61	1.61777e-05
MELO3C002084	XP_002728612	PREDICTED: hypothetical protein [Rattus norvegicus]	2e-06	5.02	6.86	6.41	6.1	16.63	15.46	14.95	15.68	2.57	0.000144647
MELO3C017259	XP_002514589	conserved hypothetical protein [Ricinus communis]	4e-30	1.92	2.15	1.74	1.94	5.11	5.31	4.54	4.99	2.57	0.00167143
MELO3C005801	XP_002518945	1-aminocyclopropane-1-carboxylate oxidase, putative [Ricinus communis]	9e-137	10.43	13.17	13.56	12.39	42.09	28.34	24.21	31.55	2.55	1.8682e-09
MELO3C007512				11.67	2.15	8.41	7.41	27.41	13.58	13.04	18.01	2.43	0.00888701
MELO3C023979	XP_002532165	conserved hypothetical protein [Ricinus communis]	3e-39	6.83	5.77	3.83	5.48	10.6	16.04	12.07	12.9	2.36	0.00447143
MELO3C026600				65.26	62.79	91.26	73.1	251.51	142.3	114.02	169.28	2.32	7.16844e-07
MELO3C023587	NP_563630	protein BPS1 [Arabidopsis thaliana]	2e-07	3.84	1.86	3.57	3.09	6.77	7.15	7.52	7.15	2.31	0.00153783
MELO3C026199	AAQ09000	hypothetical protein [Phaseolus vulgaris]	8e-30	17.97	16.11	14.56	16.21	38.43	41.03	31.36	36.94	2.28	1.22092e-06
MELO3C018480	XP_002518690	serine-threonine protein kinase, plant-type, putative [Ricinus communis]	5e-150	7.07	6.99	6.83	6.96	13.48	19.32	14.71	15.84	2.27	4.43932e-07
MELO3C013670	XP_002534730	protein binding protein, putative [Ricinus communis]	7e-199	2.32	3.1	2.65	2.69	7.16	5.63	5.41	6.07	2.26	0.000111651
MELO3C013539	XP_002524692	structural molecule, putative [Ricinus communis]	6e-84	6.4	4.26	6.41	5.69	11.8	14.04	12.16	12.67	2.23	1.408e-06
MELO3C017081	NP_199052	calcineurin-like metallo-phosphoesterase-like protein [Arabidopsis thaliana]	3e-28	18.86	25.91	27.9	24.22	66.59	58.01	37.52	54.04	2.23	2.01258e-06
MELO3C008175	XP_002873597	WRKY DNA-binding protein 75 [Arabidopsis lyrata subsp. lyrata]	9e-42	76.69	52.41	64.81	64.64	185.04	134.22	110.57	143.28	2.22	1.06348e-09
MELO3C018122	AAD33596	thioredoxin h [Hevea brasiliensis]	7e-41	11.58	14.07	14.16	13.27	22.29	23.76	42.34	29.46	2.22	0.00131766
MELO3C001500	BAA97559	mixed-amyrin synthase [Pisum sativum]	1e-38	9.36	9.39	6.56	8.44	21.98	15.81	17.67	18.49	2.19	0.0063464
MELO3C011749	ADV04065	mitosis protein YLS8 [Hevea brasiliensis]	2e-77	8.73	7.96	8.6	8.43	18.98	17.92	18.14	18.35	2.18	1.54098e-06
MELO3C013922	XP_002868098	hydroxyproline-rich glycoprotein family protein [Arabidopsis lyrata subsp. lyrata]	2e-11	6.19	4.17	6.35	5.57	14.37	9.93	11.34	11.88	2.13	6.08519e-05
MELO3C013603	XP_002517959	conserved hypothetical protein [Ricinus communis]	7e-160	1.34	1.62	2.06	1.67	3.37	3.08	4.23	3.56	2.13	0.00311914
MELO3C023871	BAD11646	FtsJ cell division protein-like [Oryza sativa Japonica Group]	2e-12	61.45	42.04	59.93	54.47	85.65	163.25	93.97	114.29	2.1	0.000358006
MELO3C001994	XP_002514739	Thioredoxin II, putative [Ricinus communis]	2e-89	4.93	4.28	4.75	4.65	8.2	10.86	9.58	9.55	2.05	0.00027313
MELO3C019835	NP_181454	major facilitator protein [Arabidopsis thaliana]	3e-220	2.38	3.04	3.31	2.91	4.58	4.38	8.73	5.9	2.03	0.00860396
MELO3C017302				18.69	15.48	15.15	16.44	35.15	36.54	27.84	33.18	2.02	1.17676e-06
MELO3C019677	ABF17940	putative chloroplast chlorophyll a/b-binding protein [Carya cathayensis]	5e-150	45.9	47.87	43.43	45.73	19.73	29.24	20.1	23.02	0.5	3.42844e-07
MELO3C008898	NP_191358	uncharacterized protein [Arabidopsis thaliana]	7e-49	16.68	15.23	15.58	15.83	7.28	9.03	7.4	7.9	0.5	2.31077e-05
MELO3C008358	BAI52949	light-harvesting complex II protein [Citrullus lanatus subsp. vulgaris]	7e-142	17.24	21.65	12.8	17.23	9.32	7.35	9.4	8.69	0.5	0.000368575
MELO3C007455	XP_002306364	predicted protein [Populus trichocarpa]	2e-79	8.23	7.72	7.61	7.85	4.56	4.15	3.06	3.92	0.5	0.00271451
MELO3C008001	XP_002534339	4-nitrophenylphosphatase, putative [Ricinus communis]	2e-56	8.68	6.89	8.13	7.9	3.97	3.58	4.21	3.92	0.5	0.00300314
MELO3C005241	XP_002521913	PLE, putative [Ricinus communis]	2e-216	26.53	32.67	29.04	29.41	16.94	10.96	15.59	14.5	0.49	4.7963e-08
MELO3C007961	BAB40817	endochitinase MCHT-2 [Cucumis melo]	7e-188	452.14	514.4	289.24	418.59	210.81	117.63	286.51	204.98	0.49	0.000322714
MELO3C015882	XP_002328535	histone 2 [Populus trichocarpa]	2e-56	40.08	34.21	24.68	32.99	15.49	22.91	9.92	16.11	0.49	0.00095541
MELO3C007093	XP_002531059	brca1 associated ring domain, putative [Ricinus communis]	1e-125	4.64	5.2	3.28	4.37	2.79	1.8	1.83	2.14	0.49	0.00118722
MELO3C010197	XP_002528386	eukaryotic translation initiation factor 3 subunit, putative [Ricinus communis]	0	5.62	5.48	4.35	5.15	2.25	1.7	3.67	2.54	0.49	0.00208931
MELO3C014017	AAL18930	hydroxymethylglutaryl coenzyme A synthase [Hevea brasiliensis]	2e-234	32.83	32.83	30.24	31.97	17.1	15.44	13.33	15.29	0.48	1.94501e-10
MELO3C010708	XP_002515034	photosystem II core complex proteins psbY, chloroplast precursor [Ricinus communis]	3e-65	52.28	49.9	48.97	50.38	21.41	28.45	23.1	24.32	0.48	1.25049e-08
MELO3C025587	CAB75430	putative 16kDa membrane protein [Nicotiana tabacum]	3e-53	35.22	44.3	43.92	41.15	14.61	24.82	19.34	19.59	0.48	5.42642e-06
MELO3C003852	XP_002281567	PREDICTED: hypothetical protein [Vitis vinifera]	8e-133	7.58	8.6	6.23	7.47	4.03	3.22	3.51	3.59	0.48	4.09526e-05
MELO3C024959	XP_002329927	oligopeptide transporter OPT family [Populus trichocarpa]	0	5.08	5.56	6.42	5.69	3.02	2.7	2.42	2.71	0.48	0.000175147
MELO3C023131	CAA04526	magnesium chelatase subunit [Glycine max]	0	21.38	28.47	23.8	24.55	9.86	12.03	13.08	11.66	0.47	2.96895e-10
MELO3C007789	ABB59573	putative gamma-glutamyl transferase [Populus tremula x Populus alba]	5e-224	29.77	36.43	43.47	36.56	16.43	13.21	21.53	17.06	0.47	5.41616e-08
MELO3C008060	2WSC	Chain N, Improved Model Of Plant Photosystem I	2e-53	11.78	11.07	10.44	11.1	3.96	6.44	5.1	5.17	0.47	0.00045391
MELO3C011865	XP_002299309	light-harvesting complex I protein Lhca2 [Populus trichocarpa]	2e-130	12.57	14.8	9.88	12.42	6.73	7	3.81	5.85	0.47	0.00144362
MELO3C005923	XP_002867485	chloroplast small heat shock protein [Arabidopsis lyrata subsp. lyrata]	1e-56	85.99	49.16	49.46	61.54	24.17	38.34	21.99	28.17	0.46	3.65076e-05
MELO3C021703	XP_002528960	conserved hypothetical protein [Ricinus communis]	3e-33	8.18	8.15	6.85	7.73	3.83	3.56	3.21	3.53	0.46	0.00657887
MELO3C012252	BAE46384	ribulose-1,5-bisphosphate carboxylase/oxygenase small subunit [Panax ginseng]	8e-86	976.79	755.34	952.42	894.85	349.43	475.76	395.99	407.06	0.45	2.37111e-11
MELO3C005869	XP_002865957	nodulin MtN3 family protein [Arabidopsis lyrata subsp. lyrata]	9e-59	209.39	313.78	222.8	248.66	78.09	120.79	139.51	112.8	0.45	1.95752e-07
MELO3C011436	XP_002278313	PREDICTED: similar to PDR8/PEN3 (PLEIOTROPIC DRUG RESISTANCE8); ATPase, coupled to transmembrane movement of substances / cadmium ion transmembrane transporter [Vitis vinifera]	4e-204	14.06	15.83	6.95	12.28	4.75	5.39	6.28	5.47	0.45	0.000503628
MELO3C008806	XP_002325841	predicted protein [Populus trichocarpa]	8e-64	360.11	328.59	374.59	354.43	136.9	179.07	142.74	152.9	0.43	1.31458e-14
MELO3C025110	XP_002521743	AMP dependent ligase, putative [Ricinus communis]	6e-238	851.1	664.96	727.78	747.95	293.71	279.82	393.66	322.4	0.43	7.17055e-13
MELO3C019440	NP_172565	ferredoxin [Arabidopsis thaliana]	4e-44	19.75	15.04	15.28	16.69	6.48	8.88	6.33	7.23	0.43	6.29e-05
MELO3C007154	XP_002519724	chlorophyll A/B binding protein, putative [Ricinus communis]	2e-147	12.45	13.77	13.24	13.15	3.3	6.72	6.8	5.61	0.43	8.32062e-05
MELO3C018937	NP_198667	rhomboid-related intramembrane serine protease-like protein [Arabidopsis thaliana]	7e-18	13.3	6.32	6.45	8.69	4.42	3.77	2.94	3.71	0.43	0.000668203
MELO3C025149	ACQ82818	sedoheptulose-1,7-bisphosphatase [Cucumis sativus]	1e-219	7.83	7.82	7.55	7.73	2.54	3.67	3.59	3.27	0.42	6.38818e-06
MELO3C026575	ACS87994	UDP-glucosyltransferase family 1 protein [Citrus sinensis]	3e-155	7.22	5.55	7.06	6.61	3.27	2.96	2.02	2.75	0.42	7.98947e-05
MELO3C014752	AEH04452	glyceraldehyde-3-phosphate dehydrogenase [Arachis hypogaea]	2e-211	35.53	48.6	46.99	43.71	16.82	18.72	18.22	17.92	0.41	4.09171e-14
MELO3C018156	XP_002530912	conserved hypothetical protein [Ricinus communis]	2e-32	49.97	43.49	45.06	46.17	15	22.78	18.76	18.85	0.41	1.30821e-12
MELO3C006329	ACG39684	pollenless3 [Zea mays]	1e-99	29.69	38.44	30.02	32.72	10.97	12.57	16.6	13.38	0.41	1.89329e-10
MELO3C024760	XP_002524027	RNA polymerase sigma factor rpoD, putative [Ricinus communis]	5e-200	3.91	5.37	4.82	4.7	1.89	1.58	2.33	1.93	0.41	0.000138817
MELO3C012912	XP_002515206	chlorophyll A/B binding protein, putative [Ricinus communis]	3e-140	10.36	26.35	26.26	20.99	11.12	7.59	7.35	8.69	0.41	0.000426399
MELO3C007698	ABO61382	mitochondrial serine hydroxymethyltransferase [Populus tremuloides]	4e-268	4.76	3.89	5.65	4.77	1.74	1.14	2.99	1.96	0.41	0.00110715
MELO3C014833	ACS87993	UDP-glucosyltransferase family 1 protein [Citrus sinensis]	1e-110	69.73	61.92	74.28	68.64	28.62	24.57	29.85	27.68	0.4	1.70221e-18
MELO3C010431	XP_002513846	serine hydroxymethyltransferase, putative [Ricinus communis]	2e-227	104.71	154.03	108.23	122.32	46.28	41.15	59.08	48.84	0.4	2.65394e-13
MELO3C019091	XP_002522166	alpha-xylosidase, putative [Ricinus communis]	4e-178	87.13	107.54	100.37	98.35	30.58	31.45	54.52	38.85	0.4	2.69465e-11
MELO3C016714	XP_002534245	short-chain dehydrogenase, putative [Ricinus communis]	1e-173	28.94	39.08	41.59	36.54	13.81	19.21	10.59	14.54	0.4	8.11696e-10
MELO3C007083	XP_002523203	protein phosphatases pp1 regulatory subunit, putative [Ricinus communis]	0	3.14	2.88	2.31	2.78	1.45	1.06	0.84	1.12	0.4	0.00027074
MELO3C011435	XP_002278313	PREDICTED: similar to PDR8/PEN3 (PLEIOTROPIC DRUG RESISTANCE8); ATPase, coupled to transmembrane movement of substances / cadmium ion transmembrane transporter [Vitis vinifera]	0	9.75	9.35	3.49	7.53	3.02	1.46	4.55	3.01	0.4	0.00367945
MELO3C007398	AAL66290	adenosine 5'-phosphosulfate reductase [Glycine max]	3e-217	40.5	52.54	48	47.01	15.67	18.99	20.57	18.41	0.39	2.78696e-16
MELO3C005561	XP_002532575	multicopper oxidase, putative [Ricinus communis]	0	14.62	15.28	15.64	15.18	5.05	5.64	7.12	5.94	0.39	3.0081e-12
MELO3C023879	ADD60244	rubisco activase [Glycine max]	3e-210	65.69	42.99	42.65	50.44	20.01	18.85	18.61	19.16	0.38	3.20314e-14
MELO3C003725	XP_002510603	Plastocyanin A, chloroplast precursor, putative [Ricinus communis]	6e-66	87.26	81.96	80.36	83.19	23.99	43.46	27.72	31.72	0.38	2.17909e-12
MELO3C008731	BAA11677	subunit of photosystem I [Cucumis sativus]	2e-119	34.52	34.66	46.88	38.69	14.74	18.63	10.95	14.77	0.38	1.2098e-10
MELO3C009536	NP_194868	N-acetyltransferase [Arabidopsis thaliana]	8e-76	6.38	3.21	3.78	4.46	1.57	1.67	1.69	1.64	0.37	0.00235211
MELO3C002450	ADN34058	adenylyl-sulfate reductase [Cucumis melo subsp. melo]	6e-274	12.32	15.68	15.14	14.38	3.83	4.89	6.51	5.08	0.35	4.58118e-11
MELO3C008120	XP_002526822	Gibberellin-regulated protein 1 precursor, putative [Ricinus communis]	1e-28	341.12	308.08	125.83	258.34	116.18	94.39	61.61	90.73	0.35	3.87871e-07
MELO3C015643	AAF35911	ascorbate oxidase AO4 [Cucumis melo]	0	60.61	83.28	72.39	72.09	24.93	35.28	13.29	24.5	0.34	1.94501e-10
MELO3C025266				19.57	23.05	14.65	19.09	7.85	6.74	4.98	6.52	0.34	0.00153783
MELO3C025532	XP_002522905	hypothetical protein RCOM_0864030 [Ricinus communis]	6e-130	2.72	2.64	2.14	2.5	0.92	0.77	0.76	0.82	0.33	0.00179029
MELO3C026235	XP_002511268	2-deoxyglucose-6-phosphate phosphatase, putative [Ricinus communis]	2e-131	3.85	2.48	4.26	3.53	1.39	1.5	0.64	1.18	0.33	0.00258545
MELO3C012724	AEB33949	defective in induced resistance 1 protein [Nicotiana tabacum]	1e-21	5.11	10.6	5.71	7.14	2.82	2.22	2.09	2.38	0.33	0.00375406
MELO3C006583	XP_002518306	methionine sulfoxide reductase, putative [Ricinus communis]	9e-66	3.87	7.53	4.58	5.33	2.17	0.92	1.9	1.66	0.31	0.00318668
MELO3C010951	ABR24115	eugenol synthase 1 [Petunia x hybrida]	8e-134	3.4	5.17	2.22	3.6	0.99	1.15	0.85	1	0.28	0.00112272
MELO3C000141				25.56	19.06	19.35	21.32	4.74	3.3	8.14	5.39	0.25	1.04645e-05
MELO3C007082	XP_002881351	AIR9 protein [Arabidopsis lyrata subsp. lyrata]	7e-234	1.66	2.51	1.42	1.86	0.41	0.27	0.72	0.47	0.25	8.65625e-05
MELO3C026722	P27774	RecName: Full=Phosphoribulokinase, chloroplastic; Short=PRK; Short=PRKase; AltName: Full=Phosphopentokinase; Flags: Precursor	5e-188	6.47	5.84	8.19	6.83	1.77	1.73	1.51	1.67	0.24	1.2098e-10
MELO3C013969	XP_002532578	trehalose-6-phosphate synthase, putative [Ricinus communis]	2e-173	0.61	1.06	1.37	1.01	0.34	0.19	0.19	0.24	0.24	0.00952096
MELO3C000130	AAZ94659	ribulose-1,5-bisphosphate carboxylase/oxygenase large subunit [Cucumis sativus]	4e-119	6.64	3.06	11.32	7.01	0.93	1.3	2.57	1.6	0.23	0.000662076
MELO3C018656	CAG25463	cationic peroxidase [Solanum lycopersicum]	2e-137	5.18	4.1	1.17	3.48	0.61	1.14	0.68	0.81	0.23	0.002066
MELO3C021478	XP_002517353	UDP-glucosyltransferase, putative [Ricinus communis]	4e-120	1.49	2.61	2.31	2.14	0.67	0.31	0.46	0.48	0.22	0.000127361
MELO3C007992				7.1	5.52	2.14	4.92	0.29	1.88	0.8	0.99	0.2	0.00479369
MELO3C000336				14.52	6.35	8.11	9.66	1.18	1.1	3.25	1.84	0.19	0.00168212
MELO3C004746	CBI17754	unnamed protein product [Vitis vinifera]	1e-09	6.81	4.96	4.39	5.39	0.59	0.74	1.09	0.81	0.15	3.42844e-07
MELO3C019972				9.14	5.12	6.79	7.02	0.48	0.89	1.64	1	0.14	3.42844e-07
MELO3C019057	XP_002266584	PREDICTED: hypothetical protein [Vitis vinifera]	3e-06	9.72	6.6	6.14	7.49	1.17	0.54	0.8	0.84	0.11	7.40251e-08
MELO3C019245				8.15	5.89	6.63	6.89	0.45	0.63	0.93	0.67	0.1	3.17925e-10
MELO3C010448				6.86	5.25	4.91	5.67	0.52	0.48	0.36	0.45	0.08	5.45717e-08
MELO3C010419	XP_002513877	sulfate transporter, putative [Ricinus communis]	3e-298	0.73	3.79	2.96	2.49	0.22	0.27	0.1	0.2	0.08	6.62727e-07
MELO3C026703	XP_002865684	male sterility MS5 family protein [Arabidopsis lyrata subsp. lyrata]	8e-99	14.39	44.78	28.37	29.18	0.23	1.49	1.89	1.2	0.04	3.12359e-31
