# Supplementary material for: A bulk segregant transcriptome analysis reveals metabolic and cellular processes associated with Orange allelic variation and fruit β-carotene accumulation in melon fruit
Source: BMC Plant Biol. 2015 Nov 9;15:274. doi: 10.1186/s12870-015-0661-8 (PMC4640158; doi:10.1186/s12870-015-0661-8)
Supplement: Additional file 6: Table S5. — List of genes exhibited significant up or down regulation in two fruit developmental stages. (XLSX 10 kb) [file 12870_2015_661_MOESM6_ESM.xlsx]

## Sheet: S5
Table S5: List of genes exhibited significant up or down regulation in two fruit developmental stages.
Gene ID	Up/Down regulate in Orange bulk	Developmental stages	Anotation
MELO3C022772	Down	10 & 20 DAA	nitrate reductase 2 [Cucumis sativus]
MELO3C006595	Down	10 & 20 DAA	sugar transporter, putative [Ricinus communis]
MELO3C008358	Down	30 DAA & mature	light-harvesting complex II protein [Citrullus lanatus subsp. vulgaris]
MELO3C007154	Down	30 DAA & mature	chlorophyll A/B binding protein, putative [Ricinus communis]
MELO3C005561	Down	30 DAA & mature	multicopper oxidase, putative [Ricinus communis]
MELO3C005964	Up	10 & 20 DAA	zinc ion binding protein [Arabidopsis lyrata subsp. lyrata]
MELO3C018972	Up	10 & 20 DAA	pherophorin-C2 protein precursor [Chlamydomonas reinhardtii]
MELO3C005487	Up	10 & 20 DAA	proton-dependent oligopeptide transporter [Populus trichocarpa]
MELO3C005485	Up	10 & 20 DAA	PREDICTED: similar to oligopeptide transporter, putative [Vitis vinifera]
MELO3C025784	Up	10 & 20 DAA	protein binding protein, putative [Ricinus communis]
MELO3C007297	Up	10 & 20 DAA	Stem-specific protein TSJT1, putative [Ricinus communis]
MELO3C005291	Up	10 & 20 DAA	21 kDa protein precursor, putative [Ricinus communis]
MELO3C014574	Up	10 & 20 DAA	hexokinase [Cucumis melo subsp. melo]
MELO3C011329	Up	10 & 20 DAA	multicopper oxidase, putative [Ricinus communis]
MELO3C023586	Up	10 & 20 DAA	serine carboxypeptidase, putative [Ricinus communis]
MELO3C018862	Up	10 & 20 DAA	fasciclin-like arabinogalactan protein 1 [Gossypium hirsutum]
MELO3C009422	Up	10 & 20 DAA	Homeodomain-like [Medicago truncatula]
MELO3C006499	Up	10 & 20 DAA	putative early light induced protein [Arachis hypogaea]
MELO3C025771	Up	10 & 20 DAA	structural constituent of cell wall, putative [Ricinus communis]
MELO3C010015	Up	10 & 20 DAA	FT-like protein [Cucumis sativus]
MELO3C002607	Up	10 & 20 DAA	PREDICTED: hypothetical protein [Vitis vinifera]
MELO3C013384	Up	10 & 20 DAA	SAUR family protein [Populus trichocarpa]
MELO3C004455	Up	10 & 20 DAA	Cucumber peeling cupredoxin, putative [Ricinus communis]
MELO3C013007	Up	10 & 20 DAA	RecName: Full=Profilin; AltName: Full=Minor allergen Lit c 1; AltName: Allergen=Lit c 1
MELO3C018729	Up	10 & 20 DAA	conserved hypothetical protein [Ricinus communis]
MELO3C005561	Up	10 & 20 DAA	multicopper oxidase, putative [Ricinus communis]
MELO3C026503	Up	10 & 20 DAA	transcription factor [Lycoris longituba]
MELO3C005858	Up	20 & 30 DAA	chitinase 1 [Cucumis melo]
MELO3C005859	Up	20 & 30 DAA	chitinase 3-like protein precursor [Trichosanthes kirilowii]
MELO3C005489	Up	20 & 30 DAA	cobalt ion binding protein [Arabidopsis thaliana]
MELO3C005129	Up	20 & 30 DAA	short chain alcohol dehydrogenase, putative [Ricinus communis]
