# Supplementary material for: A bulk segregant transcriptome analysis reveals metabolic and cellular processes associated with Orange allelic variation and fruit β-carotene accumulation in melon fruit
Source: BMC Plant Biol. 2015 Nov 9;15:274. doi: 10.1186/s12870-015-0661-8 (PMC4640158; doi:10.1186/s12870-015-0661-8)
Supplement: Additional file 7: Table S6. — DEGs at different fruit developmental stages categorized into functional groups using MapMan. (XLSX 4378 kb) [file 12870_2015_661_MOESM7_ESM.xlsx]

## Sheet: Sheet2
Table S6: DEGs at different fruit developmental stages categorized into functional groups using MapMan
Photosynthesis			ratio: Orange bulk/Green bulk
Gene ID	Gene Anotation	MapMan classification	10 DAA	20 DAA	30 DAA	mature
MELO3C000101	RecName: Full=Photosystem I P700 chlorophyll a apoprotein A1; Short=PSI-A; Short=PsaA	PS.lightreaction.photosystem I.PSI polypeptide subunits	0.44	0.33	0.52	0.18
MELO3C000312	ATPase subunit 1 [Cucumis melo subsp. melo]	PS.lightreaction.ATP synthase	1.01	0.09	0.98	0.95
MELO3C000423	F1-ATPase alpha subunit [Astelia sp. Grimes 3525]	PS.lightreaction.ATP synthase	1.14	0.16	0.88	0.9
MELO3C020639	F1-ATPase alpha subunit [Dictyostega orobanchoides]	PS.lightreaction.ATP synthase	0.69	0.26	0.72	0.28
MELO3C023426	PREDICTED: similar to chloroplast post-illumination chlorophyll fluorescence increase protein isoform 1 [Vitis vinifera]	PS.lightreaction.cyclic electron flow-chlororespiration	0.85	0.47	0.93	0.73
MELO3C000131	photosystem II 44 kDa protein [Calycanthus floridus var. glaucus]	PS.lightreaction.photosystem II.PSII polypeptide subunits	1	0.27	0.4	2.19
MELO3C000173	photosystem II 44 kDa protein [Nicotiana tabacum]	PS.lightreaction.photosystem II.PSII polypeptide subunits	0.57	0.26	0.36	0.93
MELO3C000399	cytochrome b6/f complex subunit IV [Nicotiana tabacum]	PS.lightreaction.cytochrome b6/f.subunit 4 (PETD)	0.78	0.21	0.31	0.43
MELO3C000428	photosystem II protein D1 [Eucalyptus globulus subsp. globulus]	PS.lightreaction.photosystem II.PSII polypeptide subunits	0.83	0.3	0.32	0.51
MELO3C000827	ATP synthase CF0 subunit I [Cucumis melo subsp. melo]	PS.lightreaction.ATP synthase.subunit B (ATPF)	0.79	1.09	0.36	0.6
MELO3C004388	photosystem II reaction center [Retama raetam]	PS.lightreaction.photosystem II.PSII polypeptide subunits	0.81	0.95	0.42	0.55
MELO3C007154	chlorophyll A/B binding protein, putative [Ricinus communis]	PS.lightreaction.photosystem II.LHC-II	0.87	1.81	0.27	0.43
MELO3C008358	light-harvesting complex II protein [Citrullus lanatus subsp. vulgaris]	PS.lightreaction.photosystem II.LHC-II	0.78	1.61	0.44	0.5
MELO3C016556	chlorophyll A/B binding protein, putative [Ricinus communis]	PS.lightreaction.photosystem II.LHC-II	0.67	1.01	0.39	0.6
MELO3C000130	ribulose-1,5-bisphosphate carboxylase/oxygenase large subunit [Cucumis sativus]	PS.calvin cycle.rubisco large subunit	0.57	0.58	0.38	0.23
MELO3C003725	Plastocyanin A, chloroplast precursor, putative [Ricinus communis]	PS.lightreaction.other electron carrier (ox/red).plastocyanin	1	0.82	0.94	0.38
MELO3C007154	chlorophyll A/B binding protein, putative [Ricinus communis]	PS.lightreaction.photosystem II.LHC-II	0.87	1.81	0.27	0.43
MELO3C007698	mitochondrial serine hydroxymethyltransferase [Populus tremuloides]	PS.photorespiration.serine hydroxymethyltransferase	1.63	0.82	0.66	0.41
MELO3C008060	Chain N, Improved Model Of Plant Photosystem I	PS.lightreaction.photosystem I.PSI polypeptide subunits	0.88	0.89	0.8	0.47
MELO3C008731	subunit of photosystem I [Cucumis sativus]	PS.lightreaction.photosystem I.PSI polypeptide subunits	0.82	0.77	1.03	0.38
MELO3C010431	serine hydroxymethyltransferase, putative [Ricinus communis]	PS.photorespiration.serine hydroxymethyltransferase	1.03	1.24	1.2	0.4
MELO3C010708	photosystem II core complex proteins psbY, chloroplast precursor [Ricinus communis]	PS.lightreaction.photosystem II.PSII polypeptide subunits	0.99	1.17	0.89	0.48
MELO3C011865	light-harvesting complex I protein Lhca2 [Populus trichocarpa]	PS.lightreaction.photosystem II.LHC-II	1.12	0.91	0.58	0.47
MELO3C012252	ribulose-1,5-bisphosphate carboxylase/oxygenase small subunit [Panax ginseng]	PS.calvin cycle.rubisco small subunit	0.83	0.73	0.86	0.45
MELO3C012912	chlorophyll A/B binding protein, putative [Ricinus communis]	PS.lightreaction.photosystem II.LHC-II	0.77	0.87	0.91	0.41
MELO3C014752	glyceraldehyde-3-phosphate dehydrogenase [Arachis hypogaea]	PS.calvin cycle.GAP	0.88	1.2	0.87	0.41
MELO3C019440	ferredoxin [Arabidopsis thaliana]	PS.lightreaction.other electron carrier (ox/red).ferredoxin	0.67	1.13	0.83	0.43
MELO3C019677	putative chloroplast chlorophyll a/b-binding protein [Carya cathayensis]	PS.lightreaction.photosystem II.LHC-II	1.01	1.18	0.58	0.5
MELO3C023879	rubisco activase [Glycine max]	PS.calvin cycle.rubisco interacting	0.74	0.5	0.68	0.38
MELO3C025149	sedoheptulose-1,7-bisphosphatase [Cucumis sativus]	PS.calvin cycle.seduheptulose bisphosphatase	1.22	0.67	0.79	0.42
MELO3C025587	putative 16kDa membrane protein [Nicotiana tabacum]	PS.lightreaction.photosystem I.PSI polypeptide subunits	0.89	0.88	0.8	0.48
MELO3C026722	RecName: Full=Phosphoribulokinase, chloroplastic; Short=PRK; Short=PRKase; AltName: Full=Phosphopentokinase; Flags: Precursor	PS.calvin cycle.PRK	0.75	0.81	0.88	0.24
Protein			ratio: Orange bulk/Green bulk
Gene ID	Gene Anotation	MapMan classification	10 DAA	20 DAA	30 DAA	mature
MELO3C005897	ATP binding protein, putative [Ricinus communis]	protein.degradation.AAA type	2.51	3.08	1.4	2.1
MELO3C009901	mitochondrial protein-like protein [Cucumis sativus]	protein.degradation.AAA type	1.88	2.19	2.01	0.87
MELO3C010497	nucellin, putative [Ricinus communis]	protein.degradation.aspartate protease	2.7	2.59	1.38	0.98
MELO3C010982	cysteine protease, putative [Ricinus communis]	protein.degradation.cysteine protease	0.77	0.34	1.56	0.87
MELO3C002572	serine carboxypeptidase, putative [Ricinus communis]	protein.degradation.serine protease	1.15	2.55	0.86	1.02
MELO3C012440	hydroxymandelonitrile lyase [Arabidopsis thaliana]	protein.degradation.serine protease	1.29	2.45	2.13	1.65
MELO3C018937	rhomboid-related intramembrane serine protease-like protein [Arabidopsis thaliana]	protein.degradation.serine protease	0.75	0.63	0.53	0.43
MELO3C023586	serine carboxypeptidase, putative [Ricinus communis]	protein.degradation.serine protease	2.44	3.47	7.16	1.61
MELO3C003980	peptidase, putative [Ricinus communis]	protein.degradation.subtilases	1.2	2.4	0.83	0.8
MELO3C011397	inositol or phosphatidylinositol kinase, putative [Ricinus communis]	protein.degradation.ubiquitin	1.1	2.07	0.81	1.12
MELO3C006095	zinc finger protein, putative [Ricinus communis]	protein.degradation.ubiquitin.E3.RING	1.21	0.24	1.54	0.83
MELO3C007285	rnf5, putative [Ricinus communis]	protein.degradation.ubiquitin.E3.RING	1.17	2.03	0.95	0.94
MELO3C010791	E3 ubiquitin ligase PUB14, putative [Ricinus communis]	protein.degradation.ubiquitin.E3.RING	1.04	2.36	2.15	1.04
MELO3C011112	C3H4 type zinc finger protein [Arabidopsis thaliana]	protein.degradation.ubiquitin.E3.RING	1.11	3.13	1.69	1
MELO3C013352	SBP (S-ribonuclease binding protein) family protein [Arabidopsis thaliana]	protein.degradation.ubiquitin.E3.RING	1.2	7.69	0.7	1.76
MELO3C013502	E3 ubiquitin ligase PUB14, putative [Ricinus communis]	protein.degradation.ubiquitin.E3.RING	1.27	2.05	1.14	1.33
MELO3C017047	RING-H2 finger protein ATL8 [Arabidopsis thaliana]	protein.degradation.ubiquitin.E3.RING	1.43	2.74	0.69	1.13
MELO3C018366	RING-H2 finger protein ATL2N, putative [Ricinus communis]	protein.degradation.ubiquitin.E3.RING	0.86	0.49	0.96	0.98
MELO3C019885	ring finger protein, putative [Ricinus communis]	protein.degradation.ubiquitin.E3.RING	0.98	0.47	1.13	0.87
MELO3C021190	zinc finger protein, putative [Ricinus communis]	protein.degradation.ubiquitin.E3.RING	0.95	3.93	0.55	0.67
MELO3C024482	zinc finger protein, putative [Ricinus communis]	protein.degradation.ubiquitin.E3.RING	1.1	0.49	1.41	1.55
MELO3C025784	protein binding protein, putative [Ricinus communis]	protein.degradation.ubiquitin.E3.RING	2.73	2.92	1.12	1.06
MELO3C004498	ein3-binding f-box protein 4 [Populus trichocarpa]	protein.degradation.ubiquitin.E3.SCF.FBOX	0.76	2.38	0.9	0.92
MELO3C007321	f-box family protein [Populus trichocarpa]	protein.degradation.ubiquitin.E3.SCF.FBOX	1.19	0.37	1.41	1.47
MELO3C007834	phosphoric diester hydrolase, putative [Ricinus communis]	protein.degradation.ubiquitin.E3.SCF.FBOX	1.05	0.47	1.04	0.88
MELO3C009596	Protein AFR, putative [Ricinus communis]	protein.degradation.ubiquitin.E3.SCF.FBOX	1.66	3.51	0.98	0.66
MELO3C016660	circadian clock-associated FKF1 [Glycine max]	protein.degradation.ubiquitin.E3.SCF.FBOX	0.86	0.28	1.58	0.89
MELO3C005305	small molecular heat shock protein 10 [Nelumbo nucifera]	protein.folding	1.38	2.02	1.04	1.64
MELO3C010434	Beta-1,3-galactosyltransferase sqv-2, putative [Ricinus communis]	protein.glycosylation	1.02	2.14	1.06	1.36
MELO3C003047	dual specificity protein kinase-ttk, putative [Ricinus communis]	protein.postranslational modification	1.39	2.07	1.59	0.97
MELO3C003730	calcium-dependent protein kinase, putative [Ricinus communis]	protein.postranslational modification	0.91	0.38	1.08	1.19
MELO3C004367	ATP binding protein, putative [Ricinus communis]	protein.postranslational modification	1.18	2.06	0.46	1.47
MELO3C004539	protein phosphatase 2a, regulatory subunit, putative [Ricinus communis]	protein.postranslational modification	1.1	2.33	1.24	0.98
MELO3C004635	mitogen-activated protein kinase kinase [Malus x domestica]	protein.postranslational modification	1.72	3.34	0.87	0.73
MELO3C005488	ceramide kinase, putative [Ricinus communis]	protein.postranslational modification	1.23	1.37	1.18	10.16
MELO3C006583	methionine sulfoxide reductase, putative [Ricinus communis]	protein.postranslational modification	0.95	1.59	0.54	0.31
MELO3C012645	kinase, putative [Ricinus communis]	protein.postranslational modification	0.8	0.4	0.99	1.34
MELO3C013893	Serine/threonine-protein kinase SAPK3, putative [Ricinus communis]	protein.postranslational modification	1.32	2.77	0.92	1.13
MELO3C017263	serine/threonine protein kinase, putative [Ricinus communis]	protein.postranslational modification	1.27	2.39	0.45	0.63
MELO3C020930	CDPK-related protein kinase [Gossypium hirsutum]	protein.postranslational modification	1.16	2.25	0.76	0.78
MELO3C024646	phosphoenolpyruvate carboxylase kinase [Glycine max]	protein.postranslational modification	0.93	0.32	1.46	0.78
MELO3C026585	PREDICTED: similar to stpk1 protein kinase [Vitis vinifera]	protein.postranslational modification	0.85	2.03	1.08	1.12
MELO3C026587	protein kinase [Cucumis sativus]	protein.postranslational modification	1.14	2.31	1.15	1
MELO3C008203	ATP binding protein, putative [Ricinus communis]	protein.postranslational modification.kinase.receptor like cytoplasmatic kinase VII	0.36	2.08	1.56	0.22
MELO3C012634	Putative protein kinase [Arabidopsis thaliana]	protein.postranslational modification.kinase.receptor like cytoplasmatic kinase VII	1.18	2.11	0.98	0.87
MELO3C012822	ATP binding protein, putative [Ricinus communis]	protein.postranslational modification.kinase.receptor like cytoplasmatic kinase VII	1.16	2.46	1.27	0.69
MELO3C013046	ATP binding protein, putative [Ricinus communis]	protein.postranslational modification.kinase.receptor like cytoplasmatic kinase VII	1.09	3.05	1.07	1.04
MELO3C013720	serine/threonine-protein kinase cx32, putative [Ricinus communis]	protein.postranslational modification.kinase.receptor like cytoplasmatic kinase VII	0.92	2.03	0.69	1.84
MELO3C013888	NAK-type protein kinase [Glycine max]	protein.postranslational modification.kinase.receptor like cytoplasmatic kinase VII	1.26	2.72	1.2	1.02
MELO3C018211	receptor-like protein kinase THESEUS 1 [Arabidopsis thaliana]	protein.postranslational modification.kinase.receptor like cytoplasmatic kinase VII	1.53	2.84	2.53	1.11
MELO3C019919	leucine-rich repeat protein, putative [Ricinus communis]	protein.postranslational modification.kinase.receptor like cytoplasmatic kinase VII	1.24	3.09	1.02	0.83
MELO3C022378	serine-threonine protein kinase, plant-type, putative [Ricinus communis]	protein.postranslational modification.kinase.receptor like cytoplasmatic kinase VII	1.35	2.28	1.13	1.03
MELO3C023470	kinase family protein [Arabidopsis lyrata subsp. lyrata]	protein.postranslational modification.kinase.receptor like cytoplasmatic kinase VII	1.13	2.08	1.11	1.1
MELO3C024426	Serine/threonine-protein kinase-transforming protein raf, putative [Ricinus communis]	protein.postranslational modification.kinase.receptor like cytoplasmatic kinase VII	1.88	2.56	0.67	0.92
MELO3C025229	FERONIA receptor-like kinase [Glycine max]	protein.postranslational modification.kinase.receptor like cytoplasmatic kinase VII	1.34	2.33	1.19	1.53
MELO3C025882	putative receptor protein kinase [Arabidopsis thaliana]	protein.postranslational modification.kinase.receptor like cytoplasmatic kinase VII	1.35	2.18	1.03	0.47
MELO3C025912	putative protein kinase [Glycine max]	protein.postranslational modification.kinase.receptor like cytoplasmatic kinase VII	1.27	0.49	1.09	1.18
MELO3C026658	leucine-rich repeat transmembrane protein kinase, putative [Ricinus communis]	protein.postranslational modification.kinase.receptor like cytoplasmatic kinase VII	1.02	2.37	0.74	0.94
MELO3C026902	receptor protein kinase, putative [Ricinus communis]	protein.postranslational modification.kinase.receptor like cytoplasmatic kinase VII	0.97	1.01	0.35	0.77
MELO3C025510	translation elongation factor 1 alpha [Platanus x acerifolia]	protein.synthesis.elongation	0.94	0.2	0.46	2.8
MELO3C013163	putative eukaryotic translation initiation factor SUI1 [Catharanthus roseus]	protein.synthesis.initiation	1.06	2.74	0.75	1.2
MELO3C009877	60S ribosomal protein L34, putative [Ricinus communis]	protein.synthesis.ribosomal protein.eukaryotic.60S subunit.L34	0.69	2.45	0.67	1.62
MELO3C000759	ribosomal protein L5 [Cucumis melo subsp. melo]	protein.synthesis.ribosomal protein.eukaryotic.60S subunit.L5	1.08	0.29	0.93	1.24
MELO3C021553	RecName: Full=50S ribosomal protein L12, chloroplastic; AltName: Full=CL12; Flags: Precursor	protein.synthesis.ribosomal protein.prokaryotic.chloroplast.50S subunit.L12	1.04	1.82	0.11	0.87
MELO3C007405	peroxisomal membrane protein 2, pxmp2, putative [Ricinus communis]	protein.targeting.peroxisomes	1.17	0.33	1.29	1.04
MELO3C005655	Myosin heavy chain-related protein [Arabidopsis thaliana]	protein.targeting.secretory pathway.unspecified	1.21	3.56	1.03	0.64
MELO3C014112	SEC14 cytosolic factor, putative [Ricinus communis]	protein.targeting.secretory pathway.unspecified	1	2.55	0.97	0.72
RNA			ratio: Orange bulk/Green bulk
Gene ID	Gene Anotation	MapMan classification	10 DAA	20 DAA	30 DAA	mature
MELO3C021618	ftsj, putative [Ricinus communis]	RNA.processing	0.94	1.31	0.16	0.96
MELO3C012099	ribonuclease T2 [Cicer arietinum]	RNA.processing.ribonucleases	0.47	4.66	0.42	0.74
MELO3C024816	S-like RNase [Citrus maxima]	RNA.processing.ribonucleases	0.49	0.88	0.77	0.64
MELO3C002623	Ethylene-responsive transcription factor, putative [Ricinus communis]	RNA.regulation of transcription.AP2/EREBP, APETALA2/Ethylene-responsive element binding protein family	0.87	12.86	2.52	0.08
MELO3C004579	transcription factor TINY-like protein [Arabidopsis thaliana]	RNA.regulation of transcription.AP2/EREBP, APETALA2/Ethylene-responsive element binding protein family	1.02	8.14	1.17	1.36
MELO3C007572	transcription factor APETALA2 [Vitis vinifera]	RNA.regulation of transcription.AP2/EREBP, APETALA2/Ethylene-responsive element binding protein family	1.02	0.39	1.02	0.9
MELO3C007657	ANT-like protein [Nicotiana tabacum]	RNA.regulation of transcription.AP2/EREBP, APETALA2/Ethylene-responsive element binding protein family	1.28	2.16	0.68	1.92
MELO3C008331	AP2 domain class transcription factor [Malus x domestica]	RNA.regulation of transcription.AP2/EREBP, APETALA2/Ethylene-responsive element binding protein family	0.66	9.28	1.81	1.24
MELO3C010466	AP2/ERF domain-containing transcription factor [Populus trichocarpa]	RNA.regulation of transcription.AP2/EREBP, APETALA2/Ethylene-responsive element binding protein family	1.04	0.22	1.51	1.65
MELO3C012217	AP2 domain-containing transcription factor [Populus trichocarpa]	RNA.regulation of transcription.AP2/EREBP, APETALA2/Ethylene-responsive element binding protein family	0.88	3.62	0.59	1.07
MELO3C014053	AP2/ERF domain-containing transcription factor [Populus trichocarpa]	RNA.regulation of transcription.AP2/EREBP, APETALA2/Ethylene-responsive element binding protein family	4.18	7.49	0.42	0.62
MELO3C019506	AP2 domain class transcription factor [Malus x domestica]	RNA.regulation of transcription.AP2/EREBP, APETALA2/Ethylene-responsive element binding protein family	1.67	0.16	11.49	0.95
MELO3C024989	transcription factor [Lycoris longituba]	RNA.regulation of transcription.AP2/EREBP, APETALA2/Ethylene-responsive element binding protein family	1.87	15.84	0.26	0.26
MELO3C026024	ethylene response factor 3 [Actinidia deliciosa]	RNA.regulation of transcription.AP2/EREBP, APETALA2/Ethylene-responsive element binding protein family	0.94	0.44	1.05	1.45
MELO3C016808	LOB domain-containing protein, putative [Ricinus communis]	RNA.regulation of transcription.AS2,Lateral Organ Boundaries Gene Family	0.78	0.4	0.99	3.32
MELO3C017305	seed specific protein Bn15D17A [Brassica napus]	RNA.regulation of transcription.AS2,Lateral Organ Boundaries Gene Family	1.87	3.93	0.43	1.95
MELO3C023802	LOB domain-containing protein 41 [Arabidopsis thaliana]	RNA.regulation of transcription.AS2,Lateral Organ Boundaries Gene Family	1.26	3.17	0.73	1.37
MELO3C003208	calmodulin-binding transcription activator (camta), plants, putative [Ricinus communis]	RNA.regulation of transcription.AtSR Transcription Factor family	1.16	0.48	1.24	0.99
MELO3C023370	Auxin-induced protein AUX22, putative [Ricinus communis]	RNA.regulation of transcription.Aux/IAA family	1.22	0.49	0.63	0.08
MELO3C002089	transcription factor BEE 3 [Arabidopsis thaliana]	RNA.regulation of transcription.bHLH,Basic Helix-Loop-Helix family	0.24	299.33	1	1
MELO3C003492	bHLH transcription factor [Medicago truncatula]	RNA.regulation of transcription.bHLH,Basic Helix-Loop-Helix family	1.88	3.26	0.51	0.88
MELO3C004287	helix-loop-helix-like protein [Cucumis melo subsp. melo]	RNA.regulation of transcription.bHLH,Basic Helix-Loop-Helix family	1.17	2.05	0.29	0.37
MELO3C010783	basic helix-loop-helix protein [Sesamum indicum]	RNA.regulation of transcription.bHLH,Basic Helix-Loop-Helix family	1.06	3.25	1.3	0.46
MELO3C010811	transcription factor, putative [Ricinus communis]	RNA.regulation of transcription.bHLH,Basic Helix-Loop-Helix family	0.74	2.98	0.02	1.17
MELO3C013772	MYC2 [Hevea brasiliensis]	RNA.regulation of transcription.bHLH,Basic Helix-Loop-Helix family	0.33	14.34	0.04	1
MELO3C017424	transcription factor bHLH35 [Arabidopsis thaliana]	RNA.regulation of transcription.bHLH,Basic Helix-Loop-Helix family	1.25	2.25	1.66	1.67
MELO3C020370	putative bHLH transcription factor [Arabidopsis thaliana]	RNA.regulation of transcription.bHLH,Basic Helix-Loop-Helix family	0.7	0.27	0.99	1.36
MELO3C023532	transcription factor RAU1 [Oryza sativa]	RNA.regulation of transcription.bHLH,Basic Helix-Loop-Helix family	1.5	4.96	0.79	1.23
MELO3C024839	putative transcription factor [Cucumis sativus]	RNA.regulation of transcription.bHLH,Basic Helix-Loop-Helix family	1.09	2.11	0.79	0.98
MELO3C026503	transcription factor [Lycoris longituba]	RNA.regulation of transcription.bHLH,Basic Helix-Loop-Helix family	2.02	3.35	0.97	1.06
MELO3C004728	basic leucine zipper protein [Carica papaya]	RNA.regulation of transcription.bZIP transcription factor family	0.9	4.61	0.33	0.64
MELO3C011116	PREDICTED: similar to transcription factor-related [Vitis vinifera]	RNA.regulation of transcription.bZIP transcription factor family	1.33	13.59	0.16	0.99
MELO3C013407	basic leucine zipper transcription factor-like protein [Arabidopsis thaliana]	RNA.regulation of transcription.bZIP transcription factor family	0.65	2.38	0.84	0.94
MELO3C013408	bZIP transcription factor bZIP28 [Glycine max]	RNA.regulation of transcription.bZIP transcription factor family	1.01	2.33	0.99	0.98
MELO3C002741	predicted protein [Populus trichocarpa]	RNA.regulation of transcription.C2C2(Zn) CO-like, Constans-like zinc finger family	1.07	1.94	1.53	2.88
MELO3C007337	COL domain class transcription factor [Malus x domestica]	RNA.regulation of transcription.C2C2(Zn) CO-like, Constans-like zinc finger family	0.87	2.82	0.38	1.17
MELO3C017501	CONSTANS-like zinc finger protein [Glycine max]	RNA.regulation of transcription.C2C2(Zn) CO-like, Constans-like zinc finger family	0.88	3.58	0.36	1.02
MELO3C025940	transcription factor, putative [Ricinus communis]	RNA.regulation of transcription.C2C2(Zn) CO-like, Constans-like zinc finger family	1.19	2	1.15	0.99
MELO3C001987	DOF domain class transcription factor [Malus x domestica]	RNA.regulation of transcription.C2C2(Zn) DOF zinc finger family	1.36	0.91	0.37	0.92
MELO3C007882	GATA transcription factor, putative [Ricinus communis]	RNA.regulation of transcription.C2C2(Zn) GATA transcription factor family	2.33	4	0.52	1.27
MELO3C010813	zinc-finger protein [Bruguiera gymnorhiza]	RNA.regulation of transcription.C2H2 zinc finger family	1.04	0.46	0.96	1.2
MELO3C008548	myb family transcription factor [Arabidopsis thaliana]	RNA.regulation of transcription.G2-like transcription factor family, GARP	1.23	2.57	1.05	1.07
MELO3C012218	myb-like transcription factor-like protein [Arabidopsis thaliana]	RNA.regulation of transcription.G2-like transcription factor family, GARP	1.35	2.74	0.91	1.99
MELO3C018430	DNA binding protein, putative [Ricinus communis]	RNA.regulation of transcription.G2-like transcription factor family, GARP	0.87	3.28	1.59	1.54
MELO3C020611	NbPCL1 [Nicotiana benthamiana]	RNA.regulation of transcription.G2-like transcription factor family, GARP	0.74	0.36	0.79	1.07
MELO3C022765	transcription factor, putative [Ricinus communis]	RNA.regulation of transcription.G2-like transcription factor family, GARP	2.39	1.33	0.67	1.64
MELO3C017561	GRAS family transcription factor [Populus trichocarpa]	RNA.regulation of transcription.GRAS transcription factor family	1.08	0.48	1.15	1.04
MELO3C022854	GIA/RGA-like gibberellin response modulator [Carlquistia muirii]	RNA.regulation of transcription.GRAS transcription factor family	1.44	2	1.69	1.25
MELO3C025987	GRAS family transcription factor [Populus trichocarpa]	RNA.regulation of transcription.GRAS transcription factor family	0.92	2.25	1.13	1.03
MELO3C003468	class III HD-Zip protein 8 [Citrus trifoliata]	RNA.regulation of transcription.HB,Homeobox transcription factor family	1.19	2.48	1.1	1.05
MELO3C005978	homeobox protein, putative [Ricinus communis]	RNA.regulation of transcription.HB,Homeobox transcription factor family	1.22	2.54	2.04	0.61
MELO3C005992	homeobox protein, putative [Ricinus communis]	RNA.regulation of transcription.HB,Homeobox transcription factor family	0.84	0.45	0.87	0.83		1.92391
MELO3C007078	PHAVOLUTA-like HD-ZIPIII protein [Nicotiana sylvestris]	RNA.regulation of transcription.HB,Homeobox transcription factor family	0.81	2.57	0.53	0.7
MELO3C010841	homeodomain transcription factor [Cucumis melo subsp. melo]	RNA.regulation of transcription.HB,Homeobox transcription factor family	0.93	2.07	1.14	0.21
MELO3C016081	HD domain class transcription factor [Malus x domestica]	RNA.regulation of transcription.HB,Homeobox transcription factor family	1.26	1.55	0.06	1.25
MELO3C017032	PREDICTED: similar to HB2 homeodomain protein isoform 1 [Vitis vinifera]	RNA.regulation of transcription.HB,Homeobox transcription factor family	0.9	2.25	1.4	0.82
MELO3C023514	Homeobox-leucine zipper protein HAT14, putative [Ricinus communis]	RNA.regulation of transcription.HB,Homeobox transcription factor family	1.28	4.86	1.09	0.88
MELO3C010748	Heat shock factor protein HSF30, putative [Ricinus communis]	RNA.regulation of transcription.HSF,Heat-shock transcription factor family	0.9	0.4	0.76	1.58
MELO3C014323	Heat shock factor protein HSF30, putative [Ricinus communis]	RNA.regulation of transcription.HSF,Heat-shock transcription factor family	1.24	0.42	1.05	0.87
MELO3C014324	Heat shock factor protein HSF30, putative [Ricinus communis]	RNA.regulation of transcription.HSF,Heat-shock transcription factor family	0.49	0.2	0.44	1.01
MELO3C002292	r2r3-myb transcription factor, putative [Ricinus communis]	RNA.regulation of transcription.MYB domain transcription factor family	0.9	2.24	0.48	0.05
MELO3C007586	sucrose responsive element binding protein [Vitis vinifera]	RNA.regulation of transcription.MYB domain transcription factor family	0.81	0.31	0.9	1.28
MELO3C010833	MYB transcription factor [Cucumis melo subsp. melo]	RNA.regulation of transcription.MYB domain transcription factor family	0.81	0.44	1.1	1.15
MELO3C023770	leaf dorsal-ventral developmental protein [Morus alba var. multicaulis]	RNA.regulation of transcription.MYB domain transcription factor family	0.49	1.88	0.35	1.55
MELO3C006934	MYB transcription factor [Cucumis melo subsp. melo]	RNA.regulation of transcription.MYB-related transcription factor family	1	0.42	1.96	1.07
MELO3C009305	MYB transcription factor [Camellia sinensis]	RNA.regulation of transcription.MYB-related transcription factor family	1.12	1.09	0.37	0.88
MELO3C006236	Spotted leaf protein, putative [Ricinus communis]	RNA.regulation of transcription.PHOR1	1.76	5.04	2.02	0.95
MELO3C005921	pseudo-response regulator 5 [Castanea sativa]	RNA.regulation of transcription.Psudo ARR transcription factor family	0.86	0.25	1.32	0.85
MELO3C007093	brca1 associated ring domain, putative [Ricinus communis]	RNA.regulation of transcription.putative transcription regulator	0.81	2.75	1.04	0.49
MELO3C010135	kelch-like motif-containing protein [Arabidopsis thaliana]	RNA.regulation of transcription.putative transcription regulator	1.23	1.33	0.49	0.95
MELO3C011096	Predicted AT-hook DNA-binding family protein [Arabidopsis thaliana]	RNA.regulation of transcription.putative transcription regulator	1.15	2.68	0.44	2.58
MELO3C009422	Homeodomain-like [Medicago truncatula]	RNA.regulation of transcription.Trihelix, Triple-Helix transcription factor family	2.38	3.33	0.51	1.02
MELO3C002079	Aspartic proteinase nepenthesin-1 precursor, putative [Ricinus communis]	RNA.regulation of transcription.unclassified	1.48	4.05	0.78	0.89
MELO3C005079	Aspartic proteinase nepenthesin-1 precursor, putative [Ricinus communis]	RNA.regulation of transcription.unclassified	1.05	2.17	0.9	1.26
MELO3C005359	basic 7S globulin 2 precursor small subunit, putative [Ricinus communis]	RNA.regulation of transcription.unclassified	1.5	5.59	2.57	1.16
MELO3C006904	Remorin, putative [Ricinus communis]	RNA.regulation of transcription.unclassified	0.99	0.27	1.08	1.01
MELO3C010849	remorin [Glycine max]	RNA.regulation of transcription.unclassified	1.18	2.51	0.65	0.77
MELO3C011100	Aspartic proteinase nepenthesin-1 precursor, putative [Ricinus communis]	RNA.regulation of transcription.unclassified	1.37	4.46	0.48	0.59
MELO3C012224	Aspartic proteinase nepenthesin-1 precursor, putative [Ricinus communis]	RNA.regulation of transcription.unclassified	1.08	5.44	0.1	0.74
MELO3C017297	Aspartic proteinase nepenthesin-1 precursor, putative [Ricinus communis]	RNA.regulation of transcription.unclassified	1.19	5.14	0.51	0.47
MELO3C020328	aspartyl protease family protein [Arabidopsis thaliana]	RNA.regulation of transcription.unclassified	1.52	2.03	0.94	1.38
MELO3C021855	transcription factor [Lycoris longituba]	RNA.regulation of transcription.unclassified	0.93	0.44	0.99	0.92
MELO3C024582	pepsin A, putative [Ricinus communis]	RNA.regulation of transcription.unclassified	0.84	3.01	0.91	1.17
MELO3C007576	WRKY domain class transcription factor [Malus x domestica]	RNA.regulation of transcription.WRKY domain transcription factor family	0.99	2.28	1.25	0.89
MELO3C008175	WRKY DNA-binding protein 75 [Arabidopsis lyrata subsp. lyrata]	RNA.regulation of transcription.WRKY domain transcription factor family	0.77	0.61	1.81	2.22
MELO3C009097	WRKY protein [Cucumis sativus]	RNA.regulation of transcription.WRKY domain transcription factor family	1	1.04	2.35	1.81
MELO3C014066	WRKY protein [Cucumis sativus]	RNA.regulation of transcription.WRKY domain transcription factor family	0.99	2.44	1.21	1.17
MELO3C020166	WRKY70 [Citrullus lanatus]	RNA.regulation of transcription.WRKY domain transcription factor family	1.03	0.38	0.89	2.35
MELO3C001982	transcription factor, putative [Ricinus communis]	RNA.regulation of transcription.zf-HD	1.48	0.49	1.23	0.2
MELO3C000611	RNA-binding protein, putative [Ricinus communis]	RNA.RNA binding	0.96	0.36	0.87	0.77
MELO3C005284	RNA-dependent RNA polymerase [Cucumis melo subsp. melo]	RNA.transcription	0.85	0.69	1.12	3.96
MELO3C024760	RNA polymerase sigma factor rpoD, putative [Ricinus communis]	RNA.transcription	0.86	1.28	1.51	0.41
Stress			ratio: Orange bulk/Green bulk
Gene ID	Gene Anotation	MapMan classification	10 DAA	20 DAA	30 DAA	mature
MELO3C007486	stress enhanced protein 2 [Populus trichocarpa]	stress	1.47	0.41	1.25	1.55
MELO3C004504	xenotropic and polytropic murine leukemia virus receptor ids-4, putative [Ricinus communis]	stress.abiotic	0.98	0.31	1.37	1.31
MELO3C007789	putative gamma-glutamyl transferase [Populus tremula x Populus alba]	stress.abiotic	1.47	1.91	0.56	0.47
MELO3C010343	ids4-like protein [Cucumis melo subsp. melo]	stress.abiotic	1.52	0.3	0.97	0.85
MELO3C004127	Low temperature and salt responsive protein [Arabidopsis thaliana]	stress.abiotic.drought/salt	1.2	0.3	1	1.29
MELO3C005136	dehydration-induced protein ERD15 [Solanum lycopersicum]	stress.abiotic.drought/salt	0.86	0.44	1.44	1
MELO3C006144	ATP binding protein, putative [Ricinus communis]	stress.abiotic.drought/salt	0.79	0.31	0.98	0.84
MELO3C008236	ATP binding protein, putative [Ricinus communis]	stress.abiotic.drought/salt	1.33	2.17	0.99	1.31
MELO3C008535	dehydration-responsive family protein [Arabidopsis lyrata subsp. lyrata]	stress.abiotic.drought/salt	1.26	2.37	0.87	1.11
MELO3C009779	ATP binding protein, putative [Ricinus communis]	stress.abiotic.drought/salt	1.08	2.03	0.55	1.19
MELO3C010778	lipase/hydrolase [Arabidopsis thaliana]	stress.abiotic.drought/salt	1.07	2.01	0.94	0.91
MELO3C022753	early-responsive to dehydration 3 [Arabidopsis lyrata subsp. lyrata]	stress.abiotic.drought/salt	1.4	2.88	0.97	0.95
MELO3C024603	ATP binding protein, putative [Ricinus communis]	stress.abiotic.drought/salt	1.88	2.84	0.78	1.11
MELO3C000208	heat shock protein 90-1 [Glycine max]	stress.abiotic.heat	1.26	2.22	0.96	1.11
MELO3C000209	molecular chaperone Hsp90-3 [Nicotiana benthamiana]	stress.abiotic.heat	1.26	2.32	1.07	0.98
MELO3C000592	heat shock protein, putative [Ricinus communis]	stress.abiotic.heat	1.25	2.61	1.05	1.17
MELO3C001614	heat-shock protein, putative [Ricinus communis]	stress.abiotic.heat	0.32	0.35	0.68	1.67
MELO3C003119	heat shock protein 70 [Cucumis sativus]	stress.abiotic.heat	1.03	3.1	1.18	0.9
MELO3C003917	heat-shock protein 70 [Hevea brasiliensis]	stress.abiotic.heat	1.05	0.21	0.75	0.78
MELO3C004035	101 kDa heat shock protein; HSP101-like protein [Oryza sativa Japonica Group]	stress.abiotic.heat	1.08	2.16	1.19	1.2
MELO3C004203	DnaJ-like protein [Glycine max]	stress.abiotic.heat	0.91	0.37	1.05	1.08
MELO3C005923	chloroplast small heat shock protein [Arabidopsis lyrata subsp. lyrata]	stress.abiotic.heat	1.36	0.87	0.63	0.46
MELO3C006536	heat shock 70 kDa protein 1 [Zea mays]	stress.abiotic.heat	0.72	0.45	0.76	1.05
MELO3C011750	DNAJ heat shock N-terminal domain-containing protein [Arabidopsis lyrata subsp. lyrata]	stress.abiotic.heat	0.87	0.27	1.63	0.96
MELO3C014451	small heat-shock protein, putative [Ricinus communis]	stress.abiotic.heat	0.96	0.49	1.17	1.06
MELO3C015294	heat shock protein 90-2 [Glycine max]	stress.abiotic.heat	1.96	3.19	1.19	1.34
MELO3C015295	heat shock protein 90-2 [Glycine max]	stress.abiotic.heat	1.26	2.44	1.04	1.16
MELO3C016897	CII small heat shock protein 1 [Prunus salicina]	stress.abiotic.heat	0.85	0.78	0.38	1.51
MELO3C020588	RecName: Full=18.5 kDa class I heat shock protein; AltName: Full=HSP 18.5	stress.abiotic.heat	1.25	1.02	0.67	2.69
MELO3C021567	heat shock protein binding protein, putative [Ricinus communis]	stress.abiotic.heat	1.85	0.52	2.65	1.02
MELO3C021648	PREDICTED: similar to HSC70-1 (heat shock cognate 70 kDa protein 1); ATP binding isoform 1 [Vitis vinifera]	stress.abiotic.heat	1.04	2.28	0.77	1.38
MELO3C021658	heat shock protein 70 [Cucumis sativus]	stress.abiotic.heat	1.17	2.87	0.83	1.01
MELO3C022116	heat-shock protein, putative [Ricinus communis]	stress.abiotic.heat	0.8	0.2	0.81	1.5
MELO3C024324	Chaperone protein dnaJ, putative [Ricinus communis]	stress.abiotic.heat	1.6	0.39	0.73	0.73
MELO3C025085	peroxisomal small heat shock protein [Glycine max]	stress.abiotic.heat	0.97	0.9	0.38	1.08
MELO3C025139	small molecular heat shock protein [Nicotiana tabacum]	stress.abiotic.heat	0.61	0.39	0.76	1.21
MELO3C027077	heat shock protein, putative [Ricinus communis]	stress.abiotic.heat	0.86	2.07	1.17	1
MELO3C018767	putative wound-induced protein [Prunus dulcis]	stress.abiotic.touch/wounding	1.63	2.22	0.45	1.42
MELO3C018767	putative wound-induced protein [Prunus dulcis]	stress.abiotic.touch/wounding	1.63	2.22	0.45	1.42
MELO3C018769	putative wound-induced protein [Prunus dulcis]	stress.abiotic.touch/wounding	1.15	2.38	0.65	1.24
MELO3C016007	fiber protein Fb19 [Gossypium barbadense]	stress.abiotic.unspecified	0.93	0.37	0.95	1.18
MELO3C002128	Protein P21, putative [Ricinus communis]	stress.biotic	1.04	2.41	0.17	7.33
MELO3C005858	chitinase 1 [Cucumis melo]	stress.biotic	2.43	2.63	6.47	1.18
MELO3C005859	chitinase 3-like protein precursor [Trichosanthes kirilowii]	stress.biotic	0.72	2.22	2.43	1.8
MELO3C007961	endochitinase MCHT-2 [Cucumis melo]	stress.biotic	1.14	2.17	1.16	0.49
MELO3C011019	Zeamatin precursor, putative [Ricinus communis]	stress.biotic	1.72	9.79	1	18.33
MELO3C017497	STS14 protein precursor, putative [Ricinus communis]	stress.biotic	1.73	3.68	0.18	1
MELO3C019474	XSP30 [Cucumis sativus]	stress.biotic	72.67	0.06	1.24	0.62
MELO3C020803	Zeamatin precursor, putative [Ricinus communis]	stress.biotic	1.59	2.7	0.33	0.68
MELO3C009850	TIR-NBS-LRR RCT1 resistance protein [Medicago truncatula]	stress.biotic.PR-proteins	0.83	2.83	1.1	1.14
MELO3C022144	MRGH11 [Cucumis melo]	stress.biotic.PR-proteins	0.89	2.05	1.24	0.83
MELO3C022146	MRGH9 [Cucumis melo]	stress.biotic.PR-proteins	1.06	2.68	1.47	0.8
MELO3C002175	miraculin-like protein [Nicotiana benthamiana]	stress.biotic.PR-proteins.proteinase inhibitors.trypsin inhibitor	1.02	0.62	2.74	3.42
MELO3C002175	miraculin-like protein [Nicotiana benthamiana]	stress.biotic.PR-proteins.proteinase inhibitors.trypsin inhibitor	1.02	0.62	2.74	3.42
MELO3C002177	tumor-related protein [Vitis cinerea var. helleri x Vitis riparia]	stress.biotic.PR-proteins.proteinase inhibitors.trypsin inhibitor	1.98	0.3	0.38	3.74
MELO3C005719	respiratory burst oxidase, putative [Ricinus communis]	stress.biotic.respiratory burst	1.66	2.52	3.64	0.81
MELO3C015312	respiratory burst oxidase, putative [Ricinus communis]	stress.biotic.respiratory burst	1.86	2.2	1.07	1.22
MELO3C016709	calmodulin binding protein, putative [Ricinus communis]	stress.biotic.signalling.MLO-like	1.32	3.2	0.6	0.77
