# Supplementary material for: A bulk segregant transcriptome analysis reveals metabolic and cellular processes associated with Orange allelic variation and fruit β-carotene accumulation in melon fruit
Source: BMC Plant Biol. 2015 Nov 9;15:274. doi: 10.1186/s12870-015-0661-8 (PMC4640158; doi:10.1186/s12870-015-0661-8)
Supplement: Additional file 8: — Table S7. RNA-sequencing statsitics. (XLSX 16 kb) [file 12870_2015_661_MOESM8_ESM.xlsx]

## Sheet: sample
sample ID	index	sample name	total	rRNA	clean	mapped	%mapped
2_7	CAGATC	melon green 10d-1	3670988	721949 (19.67%)	2949039	2368882	80.33
2_8	ACTTGA	melon green 10d-2	5656378	834979 (14.76%)	4821399	3956609	82.06
2_9	GATCAG	melon green 10d-3	5146939	228367 (4.44%)	4918572	3542135	72.02
2_10	TAGCTT	melon orange 10d-1	6256468	666906 (10.66%)	5589562	3571959	63.9
2_11	GGCTAC	melon orange 10d-2	6139415	1018274 (16.59%)	5121141	4164626	81.32
2_12	CTTGTA	melon orange 10d-3	4420680	551771 (12.48%)	3868909	3296123	85.2
2_13	AGTCAA	melon green 20d-1	5407023	290346 (5.37%)	5116677	4168981	81.48
2_14	AGTTCC	melon green 20d-2	4530533	1087291 (24%)	3443242	2702717	78.49
2_15	ATGTCA	melon green 20d-3	3500553	154203 (4.41%)	3346350	2668108	79.73
2_16	CCGTCC	melon orange 20d-1	3543895	124385 (3.51%)	3419510	2919475	85.38
2_17	GTAGAG	melon orange 20d-2	6937633	284702 (4.1%)	6652931	5744047	86.34
2_18	GTCCGC	melon orange 20d-3	6544622	117929 (1.8%)	6426693	5687487	88.5
2_19	GTGAAA	melon green 30d-1	5491869	2325718 (42.35%)	3166151	2215725	69.98
2_20	GTGGCC	melon green 30d-2	4962720	2338859 (47.13%)	2623861	1781765	67.91
2_21	GTTTCG	melon green 30d-3	5761021	3571207 (61.99%)	2189814	1034006	47.22
2_22	CGTACG	melon orange 30d-1	3635683	2096204 (57.66%)	1539479	936531	60.83
2_23	GAGTGG	melon orange 30d-2	3760095	1942664 (51.67%)	1817431	1225204	67.41
2_24	GGTAGC	melon orange 30d-3	8017550	2921059 (36.43%)	5096491	3080735	60.45
2_25	ACTGAT	melon green mature-1	8076865	46438 (0.57%)	8030427	6940669	86.43
2_26	ATGAGC	melon green mature-2	6721571	39167 (0.58%)	6682404	5713199	85.5
2_27	ATTCCT	melon green mature-3	7368751	45170 (0.61%)	7323581	6461541	88.23
2_28	CAAAAG	melon orange mature-1	8330670	57502 (0.69%)	8273168	6810916	82.33
2_29	CAACTA	melon orange mature-2	8504258	50464 (0.59%)	8453794	7326549	86.67
2_30	CACCGG	melon orange mature-3	6055016	33658 (0.56%)	6021358	4955621	82.3

## Sheet: correlation
		green_10D_rep1	green_10D_rep2	green_10D_rep3	green_20D_rep1	green_20D_rep2	green_20D_rep3	green_30D_rep1	green_30D_rep2	green_30D_rep3	green_mature_rep1	green_mature_rep2	green_mature_rep3	orange_10D_rep1	orange_10D_rep2	orange_10D_rep3	orange_20D_rep1	orange_20D_rep2	orange_20D_rep3	orange_30D_rep1	orange_30D_rep2	orange_30D_rep3	orange_mature_rep1	orange_mature_rep2	orange_mature_rep3
		2_7	2_8	2_9	2_13	2_14	2_15	2_19	2_20	2_21	2_25	2_26	2_27	2_10	2_11	2_12	2_16	2_17	2_18	2_22	2_23	2_24	2_28	2_29	2_30
green_10D_rep1	2_7	1	0.99	0.99	0.82	0.81	0.81	0.53	0.53	0.5	0.33	0.31	0.32	0.98	0.99	0.99	0.89	0.89	0.9	0.51	0.48	0.48	0.34	0.32	0.3
green_10D_rep2	2_8	0.99	1	0.99	0.82	0.8	0.81	0.52	0.52	0.49	0.31	0.3	0.3	0.99	0.99	0.98	0.89	0.88	0.88	0.5	0.47	0.48	0.33	0.31	0.29
green_10D_rep3	2_9	0.99	0.99	1	0.83	0.82	0.83	0.53	0.53	0.5	0.31	0.29	0.3	0.99	0.99	0.99	0.91	0.89	0.89	0.51	0.48	0.48	0.32	0.31	0.28
green_20D_rep1	2_13	0.82	0.82	0.83	1	0.99	0.99	0.85	0.84	0.79	0.4	0.38	0.38	0.8	0.81	0.83	0.95	0.95	0.94	0.82	0.82	0.78	0.43	0.42	0.36
green_20D_rep2	2_14	0.81	0.8	0.82	0.99	1	0.99	0.85	0.85	0.8	0.38	0.36	0.36	0.79	0.8	0.81	0.95	0.95	0.94	0.82	0.82	0.78	0.4	0.39	0.34
green_20D_rep3	2_15	0.81	0.81	0.83	0.99	0.99	1	0.85	0.85	0.8	0.4	0.38	0.38	0.79	0.8	0.82	0.95	0.93	0.92	0.83	0.82	0.79	0.43	0.42	0.36
green_30D_rep1	2_19	0.53	0.52	0.53	0.85	0.85	0.85	1	0.99	0.97	0.53	0.51	0.51	0.5	0.51	0.53	0.72	0.74	0.74	0.99	0.99	0.97	0.55	0.55	0.48
green_30D_rep2	2_20	0.53	0.52	0.53	0.84	0.85	0.85	0.99	1	0.97	0.53	0.5	0.5	0.49	0.51	0.53	0.72	0.73	0.73	0.99	0.98	0.96	0.54	0.54	0.47
green_30D_rep3	2_21	0.5	0.49	0.5	0.79	0.8	0.8	0.97	0.97	1	0.55	0.53	0.53	0.47	0.48	0.5	0.67	0.69	0.68	0.97	0.94	0.97	0.57	0.57	0.5
green_mature_rep1	2_25	0.33	0.31	0.31	0.4	0.38	0.4	0.53	0.53	0.55	1	0.99	0.99	0.29	0.3	0.3	0.35	0.36	0.36	0.53	0.5	0.56	0.98	0.98	0.98
green_mature_rep2	2_26	0.31	0.3	0.29	0.38	0.36	0.38	0.51	0.5	0.53	0.99	1	0.99	0.28	0.28	0.29	0.34	0.34	0.34	0.51	0.48	0.53	0.98	0.97	0.98
green_mature_rep3	2_27	0.32	0.3	0.3	0.38	0.36	0.38	0.51	0.5	0.53	0.99	0.99	1	0.28	0.29	0.29	0.34	0.35	0.34	0.51	0.48	0.53	0.98	0.98	0.99
orange_10D_rep1	2_10	0.98	0.99	0.99	0.8	0.79	0.79	0.5	0.49	0.47	0.29	0.28	0.28	1	0.99	0.99	0.89	0.87	0.87	0.47	0.45	0.45	0.31	0.29	0.27
orange_10D_rep2	2_11	0.99	0.99	0.99	0.81	0.8	0.8	0.51	0.51	0.48	0.3	0.28	0.29	0.99	1	0.99	0.89	0.89	0.89	0.49	0.46	0.46	0.32	0.3	0.28
orange_10D_rep3	2_12	0.99	0.98	0.99	0.83	0.81	0.82	0.53	0.53	0.5	0.3	0.29	0.29	0.99	0.99	1	0.9	0.9	0.9	0.51	0.49	0.48	0.32	0.3	0.28
orange_20D_rep1	2_16	0.89	0.89	0.91	0.95	0.95	0.95	0.72	0.72	0.67	0.35	0.34	0.34	0.89	0.89	0.9	1	0.98	0.96	0.69	0.67	0.65	0.38	0.36	0.32
orange_20D_rep2	2_17	0.89	0.88	0.89	0.95	0.95	0.93	0.74	0.73	0.69	0.36	0.34	0.35	0.87	0.89	0.9	0.98	1	1	0.71	0.7	0.67	0.39	0.37	0.33
orange_20D_rep3	2_18	0.9	0.88	0.89	0.94	0.94	0.92	0.74	0.73	0.68	0.36	0.34	0.34	0.87	0.89	0.9	0.96	1	1	0.71	0.7	0.67	0.38	0.37	0.33
orange_30D_rep1	2_22	0.51	0.5	0.51	0.82	0.82	0.83	0.99	0.99	0.97	0.53	0.51	0.51	0.47	0.49	0.51	0.69	0.71	0.71	1	0.99	0.98	0.55	0.55	0.48
orange_30D_rep2	2_23	0.48	0.47	0.48	0.82	0.82	0.82	0.99	0.98	0.94	0.5	0.48	0.48	0.45	0.46	0.49	0.67	0.7	0.7	0.99	1	0.96	0.52	0.52	0.45
orange_30D_rep3	2_24	0.48	0.48	0.48	0.78	0.78	0.79	0.97	0.96	0.97	0.56	0.53	0.53	0.45	0.46	0.48	0.65	0.67	0.67	0.98	0.96	1	0.57	0.57	0.5
orange_mature_rep1	2_28	0.34	0.33	0.32	0.43	0.4	0.43	0.55	0.54	0.57	0.98	0.98	0.98	0.31	0.32	0.32	0.38	0.39	0.38	0.55	0.52	0.57	1	0.98	0.98
orange_mature_rep2	2_29	0.32	0.31	0.31	0.42	0.39	0.42	0.55	0.54	0.57	0.98	0.97	0.98	0.29	0.3	0.3	0.36	0.37	0.37	0.55	0.52	0.57	0.98	1	0.98
orange_mature_rep3	2_30	0.3	0.29	0.28	0.36	0.34	0.36	0.48	0.47	0.5	0.98	0.98	0.99	0.27	0.28	0.28	0.32	0.33	0.33	0.48	0.45	0.5	0.98	0.98	1
